# Supplementary material for: ﻿Taxonomic studies on Sanicula L. (Apiaceae) from China (V): Revision of the Sanicula serrata H. Wolff complex: morphological delimitation from S. potaninii Bobrov, synonymization of allied taxa, and lectotypifications
Source: PhytoKeys. 2025 Oct 21;265:71–104. doi: 10.3897/phytokeys.265.169937 (PMC12569631; doi:10.3897/phytokeys.265.169937)
Supplement: XML Treatment for Sanicula serrata [file phytokeys.265.169937-treatment1.xml]

<!DOCTYPE tp:taxon-treatment
  PUBLIC "-//TaxonX//DTD Taxonomic Treatment Publishing DTD v0 20100105//EN" "tax-treatment-NSO.dtd">
<tp:taxon-treatment xmlns:tp="http://www.plazi.org/taxpub"><tp:treatment-meta><kwd-group><label>Taxon classification</label><kwd>
                <named-content content-type="kingdom">Plantae</named-content>
              </kwd><kwd>
                <named-content content-type="order">Apiales</named-content>
              </kwd><kwd>
                <named-content content-type="family">Apiaceae</named-content>
              </kwd></kwd-group><mixed-citation publication-type="journal"><person-group><name><surname>Li</surname><given-names>Hui-Min</given-names></name><name><surname>Zhou</surname><given-names>Wei</given-names></name><name><surname>Wu</surname><given-names>Bao-Cheng</given-names></name><name><surname>Ma</surname><given-names>Xu-Dong</given-names></name><name><surname>Wen</surname><given-names>Jun</given-names></name><name><surname>Song</surname><given-names>Chun-Feng</given-names></name></person-group><article-title>﻿Taxonomic studies on <italic><tp:taxon-name><tp:taxon-name-part taxon-name-part-type="genus" reg="Sanicula">Sanicula</tp:taxon-name-part></tp:taxon-name></italic> L. (<tp:taxon-name><tp:taxon-name-part taxon-name-part-type="family">Apiaceae</tp:taxon-name-part></tp:taxon-name>) from China (V): Revision of the <italic><tp:taxon-name><tp:taxon-name-part taxon-name-part-type="genus" reg="Sanicula">Sanicula</tp:taxon-name-part> <tp:taxon-name-part taxon-name-part-type="species" reg="serrata">serrata</tp:taxon-name-part></tp:taxon-name></italic> H. Wolff complex: morphological delimitation from <italic><tp:taxon-name><tp:taxon-name-part taxon-name-part-type="genus" reg="Sanicula">S.</tp:taxon-name-part> <tp:taxon-name-part taxon-name-part-type="species" reg="potaninii">potaninii</tp:taxon-name-part></tp:taxon-name></italic> Bobrov, synonymization of allied taxa, and lectotypifications</article-title><source>PhytoKeys</source><day>21</day><month>10</month><year>2025</year><volume>265</volume><fpage>71</fpage><lpage>104</lpage><pub-id pub-id-type="doi">10.3897/phytokeys.265.169937</pub-id></mixed-citation></tp:treatment-meta><tp:nomenclature><label>﻿1.</label><tp:taxon-name><object-id xmlns:xlink="http://www.w3.org/1999/xlink" content-type="arpha" xlink:type="simple">661E2FD7-700C-55E6-84F1-7B3CA5D5E1EF</object-id>
              <tp:taxon-name-part taxon-name-part-type="genus" reg="Sanicula">Sanicula</tp:taxon-name-part>
              <tp:taxon-name-part taxon-name-part-type="species" reg="serrata">serrata</tp:taxon-name-part>
            </tp:taxon-name><tp:taxon-authority>H. Wolff in Engler, Pflanzenr. 61: 56 (1913).</tp:taxon-authority><xref ref-type="fig" rid="F1">Figs 1</xref><xref ref-type="fig" rid="F3">, 3</xref><xref ref-type="fig" rid="F5">, 5</xref><xref ref-type="fig" rid="F6">, 6</xref><xref ref-type="fig" rid="F7">, 7</xref><xref ref-type="fig" rid="F8">, 8</xref><xref ref-type="fig" rid="F12">, 12</xref><xref ref-type="fig" rid="F14">, 14</xref><xref ref-type="fig" rid="F17">, 17 锯叶变豆菜</xref><tp:nomenclature-citation-list><tp:nomenclature-citation><tp:taxon-name>
                  <tp:taxon-name-part taxon-name-part-type="genus" reg="Sanicula"/>
                  <tp:taxon-name-part taxon-name-part-type="species" reg="tienmuensis"/>
                </tp:taxon-name><comment>= <tp:taxon-name><tp:taxon-name-part taxon-name-part-type="genus" reg="Sanicula">Sanicula</tp:taxon-name-part> <tp:taxon-name-part taxon-name-part-type="species" reg="tienmuensis">tienmuensis</tp:taxon-name-part></tp:taxon-name> R.H. Shan &amp; Constance, Univ. Calif. Publ. Bot. 25: 23 (1951), syn. nov. Type: China. Zhejiang, Hangzhou, Lin’an, West Tianmushan, 30 April 1931, <italic>West Lake Museum 67</italic> (holotype: NAS00082802!; isotypes: ZMNH0057084!, ZMNH0057085-right part!). </comment></tp:nomenclature-citation><tp:nomenclature-citation><tp:taxon-name>
                  <tp:taxon-name-part taxon-name-part-type="genus" reg="Sanicula"/>
                  <tp:taxon-name-part taxon-name-part-type="species" reg="elongata"/>
                </tp:taxon-name><comment>= <tp:taxon-name><tp:taxon-name-part taxon-name-part-type="genus" reg="Sanicula">Sanicula</tp:taxon-name-part> <tp:taxon-name-part taxon-name-part-type="species" reg="elongata">elongata</tp:taxon-name-part></tp:taxon-name> K.T. Fu, Fl. Reipubl. Popularis Sin. 55(1): 297 (1979), syn. nov. Type: CHINA. Shaanxi, Mei County, Laojunling, 17 June 1952, <italic>P.C. Kuo 1424</italic> (lectotype: IBK00159684! designated here; isolectotypes: IBK00159685!, IBK00159686!, KUN0465506!, PE01933863!). </comment></tp:nomenclature-citation><tp:nomenclature-citation><tp:taxon-name>
                  <tp:taxon-name-part taxon-name-part-type="genus" reg="Sanicula"/>
                  <tp:taxon-name-part taxon-name-part-type="species" reg="tienmuensis"/>
                  <tp:taxon-name-part taxon-name-part-type="infraspecific-rank"/>
                  <tp:taxon-name-part taxon-name-part-type="variety" reg="pauciflora"/>
                </tp:taxon-name><comment>= <tp:taxon-name><tp:taxon-name-part taxon-name-part-type="genus" reg="Sanicula">Sanicula</tp:taxon-name-part> <tp:taxon-name-part taxon-name-part-type="species" reg="tienmuensis">tienmuensis</tp:taxon-name-part> <tp:taxon-name-part taxon-name-part-type="infraspecific-rank">var.</tp:taxon-name-part> <tp:taxon-name-part taxon-name-part-type="variety" reg="pauciflora">pauciflora</tp:taxon-name-part></tp:taxon-name> R.H. Shan &amp; F.T. Pu, Acta Phytotax. Sin. 27(1): 66 (1989), syn. nov. </comment></tp:nomenclature-citation><tp:nomenclature-citation><tp:taxon-name>
                  <tp:taxon-name-part taxon-name-part-type="genus" reg="Sanicula"/>
                  <tp:taxon-name-part taxon-name-part-type="species" reg="pauciflora"/>
                </tp:taxon-name><comment>≡ <tp:taxon-name><tp:taxon-name-part taxon-name-part-type="genus" reg="Sanicula">Sanicula</tp:taxon-name-part> <tp:taxon-name-part taxon-name-part-type="species" reg="pauciflora">pauciflora</tp:taxon-name-part></tp:taxon-name> (R.H. Shan &amp; F.T. Pu) B.N. Song &amp; X.J. He, Frontiers Pl. Sci. (Online journal) 15–1351023: 12 (2024). </comment></tp:nomenclature-citation><tp:nomenclature-citation><tp:taxon-name>
                  <tp:taxon-name-part taxon-name-part-type="genus" reg="Sanicula"/>
                </tp:taxon-name><comment>Type: CHINA. Sichuan, Luding County, Desui Town, Mount Tianchi, under forests or by streams, alt. 2,200 m, 1 May 1984, <italic>Y.L. Cao 115</italic> (lectotype: CDBI0172308! designated here; isolectotype: CDBI0172309!).</comment></tp:nomenclature-citation><tp:nomenclature-citation><tp:taxon-name>
                  <tp:taxon-name-part taxon-name-part-type="genus" reg="Sanicula"/>
                  <tp:taxon-name-part taxon-name-part-type="species" reg="langaoensis"/>
                </tp:taxon-name><comment>= <tp:taxon-name><tp:taxon-name-part taxon-name-part-type="genus" reg="Sanicula">Sanicula</tp:taxon-name-part> <tp:taxon-name-part taxon-name-part-type="species" reg="langaoensis">langaoensis</tp:taxon-name-part></tp:taxon-name> B.N. Song, T. Ren &amp; X.J. He, Frontiers Pl. Sci. (Online journal) 15–1351023: 13 (2024), syn. nov. Type: China. Shaanxi, Lan’gao County, in stream banks inmixed forests, <named-content xmlns:xlink="http://www.w3.org/1999/xlink" content-type="dwc:verbatimCoordinates" xlink:type="simple"><named-content content-type="geo-json" specific-use="{&#34;type&#34;:&#34;Point&#34;,&#34;coordinates&#34;:[108.895883,32.229967]}" id="NCID0EMTAI" xlink:type="simple">32°13'47.88"N, 108°53'45.18"E</named-content></named-content>, alt. 1,496 m, 12 April 2023, <italic>B.N. Song, T. Ren &amp; X.J. He SBN2023041201</italic> (holotype: SZ!). </comment></tp:nomenclature-citation></tp:nomenclature-citation-list></tp:nomenclature><tp:treatment-sec sec-type="material" id="SECID0ETTAI"><title>Type.</title><p>China. • Hubei, Badong (= Patung), April 1900, <italic>E.H. Wilson 156a</italic> (lectotype: K001325368!, designated by <xref ref-type="bibr" rid="B13">Pimenov (2017)</xref>; isolectotype: NY00406258-right lower part!, US00126980!). Fig. <xref ref-type="fig" rid="F1">1</xref>.</p><p><bold>Description.</bold> Perennial. Rhizome short and stout, roots fascicled, fleshy, with fibrous. Stem 1–4, slender and erect, several branched above the middle, 7–47 cm tall. Basal leaves 2–8, long petiolate; petioles 1.5–23 cm long; blade glabrous adaxially and abaxially, 1–7 cm long, 1.5–16.5 cm wide, rounded-cordate to cordate-pentagonal, tripartite to the base or trifoliate, the median segment cuneate-obovate to rhombic-cuneate, distinctly shallowly trilobed, the lateral segments oblique, usually bilobed below the middle or nearly to the base, the margins irregularly crenulate-serrate with sharply serrate teeth. Cauline leaves few, conspicuous, ternate, upper stem leaves subsessile or sessile, tripartite, resembling involucrate bract, (0.5–)1.5–3 cm long, (0.3–)1.3–2.5(–4.5) cm wide. Inflorescence 1–3-branched; involucrate bract usually 2, trisect, 1–6 mm long; rays of the umbels 1–6, 2–13 mm long; involucellate bracteoles 4–6, oblong ovate, 0.2–0.8 mm long. Umbellules 1–8-flowered, staminate flowers 0–7 per umbellule, pedicels 1.9–3.2 mm long, petals white, fertile flowers 1 per umbellule, sessile; calyx teeth oblong ovate, 0.5–0.9 mm long; styles 1.9–3.0 mm long, 2–5 times longer than the calyx teeth. Mericarps oblong-ovoid to ovoid, 1.8–2.6 mm long, 1.3–3 mm broad, tuberculate spiculate and occasionally with prickly spines on the top during later ripening. Vittae obsure.</p></tp:treatment-sec><tp:treatment-sec sec-type="distribution" id="SECID0EHUAI"><title>Distribution.</title><p><italic><tp:taxon-name><tp:taxon-name-part taxon-name-part-type="genus" reg="Sanicula">Sanicula</tp:taxon-name-part> <tp:taxon-name-part taxon-name-part-type="species" reg="serrata">serrata</tp:taxon-name-part></tp:taxon-name></italic> is widely distributed in China (Anhui, Gansu, Hubei, Shaanxi, Sichuan, Yunnan and Zhejiang) (Fig. <xref ref-type="fig" rid="F18">18</xref>).</p><fig id="F18" position="float" orientation="portrait"><object-id xmlns:xlink="http://www.w3.org/1999/xlink" content-type="doi" xlink:type="simple">10.3897/phytokeys.265.169937.figure18</object-id><object-id xmlns:xlink="http://www.w3.org/1999/xlink" content-type="arpha" xlink:type="simple">5A60A057-E630-537D-BA82-EE42F98A43C0</object-id><label>Figure 18.</label><caption><p>Distribution of <tp:taxon-name><tp:taxon-name-part taxon-name-part-type="genus" reg="Sanicula">Sanicula</tp:taxon-name-part> <tp:taxon-name-part taxon-name-part-type="species" reg="serrata">serrata</tp:taxon-name-part> <tp:taxon-name-part taxon-name-part-type="infraspecific-rank">var.</tp:taxon-name-part> <tp:taxon-name-part taxon-name-part-type="variety" reg="serrata">serrata</tp:taxon-name-part></tp:taxon-name> (red circles) and <italic><tp:taxon-name><tp:taxon-name-part taxon-name-part-type="genus" reg="Sanicula">S.</tp:taxon-name-part> <tp:taxon-name-part taxon-name-part-type="species" reg="potaninii">potaninii</tp:taxon-name-part></tp:taxon-name></italic> (black circles).</p></caption><graphic xmlns:xlink="http://www.w3.org/1999/xlink" xlink:href="phytokeys-265-071_article-169937__-g018.jpg" position="float" orientation="portrait" xlink:type="simple" id="oo_1445460.jpg"><uri content-type="original_file" xlink:type="simple">https://binary.pensoft.net/fig/1445460</uri></graphic></fig></tp:treatment-sec><tp:treatment-sec sec-type="habitat" id="SECID0EFWAI"><title>Habitat.</title><p>This species grows on mountain slopes under forest or along ravine streams near rock or along the road under forest at elevations of 500–3,200 m above sea level.</p></tp:treatment-sec><tp:treatment-sec sec-type="phenology" id="SECID0EKWAI"><title>Phenology.</title><p>Flowering from April to May, fruiting from April to June.</p></tp:treatment-sec><tp:treatment-sec sec-type="etymology" id="SECID0EPWAI"><title>Etymology.</title><p>The epithet serrata is derived from Latin and refers to the serrated margins of the leaves.</p></tp:treatment-sec><tp:treatment-sec sec-type="material" id="SECID0E5WAI"><title>Additional specimens examined.</title><p><bold>Anhui Province</bold>, • Huoshan [Hoshan] County, Cangping Village, <named-content xmlns:xlink="http://www.w3.org/1999/xlink" content-type="dwc:verbatimCoordinates" xlink:type="simple"><named-content content-type="geo-json" specific-use="{&#34;type&#34;:&#34;Point&#34;,&#34;coordinates&#34;:[116.185083,31.174972]}" id="NCID0EJXAI" xlink:type="simple">31°10'29.9"N, 116°11'6.3"E</named-content></named-content>, alt. 796 m, 10 April 2021, <italic>H.M. Li, Y.S. Zhang, Y. Xu 1110</italic> (NAS); • Huoshan County, Cangpingdagou, alt. 950 m, 27 March 1982, <italic>M.B. Deng 81269</italic> (NAS); • Huoshan County, Cangpingdagou, alt. 1,000 m, 9 June 1980, <italic>M.B. Deng, K. Yao 80870</italic> (NAS); • Jinzhai [Chin Chai] County, Baima Zhai Forest Farm, alt. 650 m, 19 April 1993, <italic>K.Y. Lang, et al. 930047</italic> (PE); • Jinzhai County, Baima Zhai Forest Farm, alt. 900 m, 19 May 1984, <italic>K. Yao 9027</italic> (NAS); • Jinzhai County, Baima Zhai Forest Farm, alt. 1,000 m, 17 May 1984, <italic>M.B. Deng 81743</italic> (NAS); • Jinzhai County, Baima Zhai Forest Farm, alt. 1,100 m, 14 May 1984, <italic>Anonymous 81722</italic> (NAS); • Jinzhai County, Baima Zhai Forest Farm, alt. 1,300 m, 14 May 1984, <italic>M.B. Deng 81721</italic> (NAS); •Jinzhai County, Baimazhai, alt. 1,050 m, 21 April 1985, <italic>X.S. Shen 218</italic> (PE). <bold>Gansu Province</bold>, • Hui County, alt. 1,800 m, 30 June 1956, <italic>P.C. Kuo 3167</italic> (WUK); • Kang County, Changba Township, alt. 1,600 m, 23 April 1963, <italic>Y.Q. He, C.L. Tang 31</italic> (WUK); • Kang County, alt. 1,500 m, 3 May 1963, <italic>Y.Q. He, C.L. Tang 249</italic> (WUK); • Long’an City, Wudu District, Luotang Town, Yuezhao Township, alt. 2,400 m, 24 June 1959, <italic>Z.Y. Zhang 5687</italic> (LBG, WUK); • Min County, alt. 3,200 m, 16 June 1951, <italic>T.P. Wang 15279</italic> (KUN, NAS, WUK); • Tianshui County, Dangchuan, alt. 2,200 m, 22 June 1964, <italic>K.T. Fu 15559</italic> (WUK); • Tianshui County, 1,200 m, 16 April 1959, <italic>S.B. He 1048</italic> (WUK); • Wen County, Bikou Town, alt. 700 m, 24 March 1972, <italic>T.P. Wang 20442</italic> (WUK). <bold>Hubei Province</bold>, • Badong County, Shennongxi, <italic>Y.S. Zhang LHM1111</italic> (NAS); • Nanzhang County, Xueping Town, <named-content xmlns:xlink="http://www.w3.org/1999/xlink" content-type="dwc:verbatimCoordinates" xlink:type="simple"><named-content content-type="geo-json" specific-use="{&#34;type&#34;:&#34;Point&#34;,&#34;coordinates&#34;:[109.256972,29.802056]}" id="NCID0EZYAI" xlink:type="simple">29°48'07.4"N, 109°15'25.1"E</named-content></named-content>, alt. 742 m, 16 May 2025, <italic>F. Tan LHM1701</italic> (NAS); • Wufeng County, Xiaolong Village, <named-content xmlns:xlink="http://www.w3.org/1999/xlink" content-type="dwc:verbatimCoordinates" xlink:type="simple"><named-content content-type="geo-json" specific-use="{&#34;type&#34;:&#34;Point&#34;,&#34;coordinates&#34;:[110.689000,30.279000]}" id="NCID0EDZAI" xlink:type="simple">30°16'44.4"N, 110°41'20.4"E</named-content></named-content>, alt. 1,657 m, 18 May 2025, <italic>F. Tan LHM1700</italic> (NAS); • Baoji City, Weibin District, Jifengshan, alt. 1,650 m, 28 May 1977, <italic>Z.X. Hu, Y.H. Guo 313</italic> (WUK); • Baoji City, Mount Zhongyan, <named-content xmlns:xlink="http://www.w3.org/1999/xlink" content-type="dwc:verbatimCoordinates" xlink:type="simple"><named-content content-type="geo-json" specific-use="{&#34;type&#34;:&#34;Point&#34;,&#34;coordinates&#34;:[107.115556,34.253028]}" id="NCID0EPZAI" xlink:type="simple">34°15'10.9"N, 107°06'56"E</named-content></named-content>, alt. 1,778 m, 3 June 2022, <italic>H.M. Li, C.F. Song 1207</italic> (NAS); • Chang’an County, 1956, <italic>Huanghe Exped. 360</italic> (KUN); • Feng County, Miaowangshan, alt. 2,400 m, 12 June 1977, <italic>K.T. Fu 17337</italic> (WUK); • Foping County, Donghe Village, alt. 2,100 m, 11 May 2008, <italic>S.F. Li, B. Li, Y. Zhang, et al. 10192</italic> (XBGH); • Foping County, Gaojiaba, alt. 1,800 m, 20 July 1952, <italic>K.T. Fu 5115</italic> (KUN, IBK, WUK); • Liuba County, Miaotaizi Forest Farm, 22 April 1982, <italic>Z.Y. Zhang 18454</italic> (WUK); • Liuba County, Sangyuanba Township, <named-content xmlns:xlink="http://www.w3.org/1999/xlink" content-type="dwc:verbatimCoordinates" xlink:type="simple"><named-content content-type="geo-json" specific-use="{&#34;type&#34;:&#34;Point&#34;,&#34;coordinates&#34;:[107.160583,33.712000]}" id="NCID0ED1AI" xlink:type="simple">33°42.720'N, 107°9.635'E</named-content></named-content>, alt. 1,072–1,470 m, 28 May 2010, <italic>S.F. Li, B. Li, Y. Zhang, et al. 13530</italic> (XBGH); • Liuba County, <named-content xmlns:xlink="http://www.w3.org/1999/xlink" content-type="dwc:verbatimCoordinates" xlink:type="simple"><named-content content-type="geo-json" specific-use="{&#34;type&#34;:&#34;Point&#34;,&#34;coordinates&#34;:[107.170111,33.707167]}" id="NCID0EN1AI" xlink:type="simple">33°42'25.8"N, 107°10'12.4"E</named-content></named-content>, alt. 1,366 m, 4 June 2022, <italic>H.M. Li, C.F. Song 1219</italic> (NAS); • Lueyang County, Miaogou, <named-content xmlns:xlink="http://www.w3.org/1999/xlink" content-type="dwc:verbatimCoordinates" xlink:type="simple"><named-content content-type="geo-json" specific-use="{&#34;type&#34;:&#34;Point&#34;,&#34;coordinates&#34;:[105.921611,33.286500]}" id="NCID0EX1AI" xlink:type="simple">33°17'11.4"N, 105°55'17.8"E</named-content></named-content>, alt. 1,295 m, 5 June 2022, <italic>H.M. Li, C.F. Song 1224</italic> (NAS); • Lueyang County, Zengjiagou, <named-content xmlns:xlink="http://www.w3.org/1999/xlink" content-type="dwc:verbatimCoordinates" xlink:type="simple"><named-content content-type="geo-json" specific-use="{&#34;type&#34;:&#34;Point&#34;,&#34;coordinates&#34;:[105.922056,33.283222]}" id="NCID0EB2AI" xlink:type="simple">33°16'59.6"N, 105°55'19.4"E</named-content></named-content>, alt. 1,380 m, 5 June 2022, <italic>H.M. Li, C.F. Song 1223</italic> (NAS); • Lueyang County, Zhangjiaba, alt. 1,300 m, 4 May 1957, <italic>The Fifth Forest Survey Team of the Ministry of Forestry 9</italic> (WUK); • Nanzhen County, Longdonggou, <named-content xmlns:xlink="http://www.w3.org/1999/xlink" content-type="dwc:verbatimCoordinates" xlink:type="simple"><named-content content-type="geo-json" specific-use="{&#34;type&#34;:&#34;Point&#34;,&#34;coordinates&#34;:[106.945833,32.749111]}" id="NCID0EN2AI" xlink:type="simple">32°44'56.8"N, 106°56'45.0"E</named-content></named-content>, alt. 869 m, 6 June 2022, <italic>H.M. Li, C.F. Song 1227</italic> (NAS); • Nanzhen County, On the roadside from Xihe to Xiaoba, <italic>X.X. Hou 226</italic> (NAS); • Nanzhen County, Xiaoba, alt. 1,973 m, 20 April 1973, <italic>X.X. Hou 475</italic> (WUK); • Ningshan County, Guankou, alt. 1,800 m, 3 June 1959, <italic>J.Q. Xing 4388</italic> (NAS, WUK); • Ningshan County, Guankou Town, alt. 1,690 m, 30 May 1959, <italic>J.Q. Xing 4049</italic> (NAS, SZ, WUK); • Ningshan County, Guankou Town, alt. 1,925 m, 4 June 1959, <italic>J.Q. Xing 5661</italic> (SZ, WUK); • Ningshan County, Xunyangba, alt. 1,439 m, 13 May 2013, <italic>X.H. Tian, L.H. Wu, TianXH823</italic> (KUN); • Ningshan County, Xunyangba, 24 April 1993, <italic>X.H. Tian, L. Zhang T934021</italic> (PE); • Ningshan County, Zhifanggou, <named-content xmlns:xlink="http://www.w3.org/1999/xlink" content-type="dwc:verbatimCoordinates" xlink:type="simple"><named-content content-type="geo-json" specific-use="{&#34;type&#34;:&#34;Point&#34;,&#34;coordinates&#34;:[108.525639,33.496917]}" id="NCID0EF3AI" xlink:type="simple">33°29'48.9"N, 108°31'32.3"E</named-content></named-content>, alt. 1,679 m, 9 June 2022, <italic>H.M. Li, C.F. Song 1239</italic> (NAS); • Pingli County, Baxian Town, <named-content xmlns:xlink="http://www.w3.org/1999/xlink" content-type="dwc:verbatimCoordinates" xlink:type="simple"><named-content content-type="geo-json" specific-use="{&#34;type&#34;:&#34;Point&#34;,&#34;coordinates&#34;:[108.328167,32.028667]}" id="NCID0EP3AI" xlink:type="simple">32°1.720'N, 108°19.690'E</named-content></named-content>, alt. 1,900 m, 8 April 2004, <italic>Y.S. Chen, Z.H. Wu, B. Li et al. 275</italic> (WUK); • Zhen’an County, Lizha Forest Farm, alt. 1,830 m, 30 May 1973, <italic>X.X. Hou, Y.H. Guo 650</italic> (WUK); • Zhen’an County, Muwang Forest Farm, <named-content xmlns:xlink="http://www.w3.org/1999/xlink" content-type="dwc:verbatimCoordinates" xlink:type="simple"><named-content content-type="geo-json" specific-use="{&#34;type&#34;:&#34;Point&#34;,&#34;coordinates&#34;:[108.616950,33.395200]}" id="NCID0E23AI" xlink:type="simple">33°23.712'N, 108°37.017'E</named-content></named-content>, alt. 2,037 m, 9 June 2008, <italic>S.F. Li, B. Li, Y. Zhang, et al. 10475</italic> (XBGH); • Zhen’an County, Muwang Forest Farm, <named-content xmlns:xlink="http://www.w3.org/1999/xlink" content-type="dwc:verbatimCoordinates" xlink:type="simple"><named-content content-type="geo-json" specific-use="{&#34;type&#34;:&#34;Point&#34;,&#34;coordinates&#34;:[108.617083,33.395389]}" id="NCID0EF4AI" xlink:type="simple">33°23'43.4"N, 108°37'01.5"E</named-content></named-content>, alt. 2,015 m, 8 June 2022, <italic>H.M. Li, C.F. Song 1232</italic> (NAS); • Zhenping County, Falong Village, <named-content xmlns:xlink="http://www.w3.org/1999/xlink" content-type="dwc:verbatimCoordinates" xlink:type="simple"><named-content content-type="geo-json" specific-use="{&#34;type&#34;:&#34;Point&#34;,&#34;coordinates&#34;:[109.384000,31.976472]}" id="NCID0EP4AI" xlink:type="simple">31°58'35.3"N, 109°23'02.4"E</named-content></named-content>, alt. 1,637m, 7 June 2022, <italic>H.M. Li, C.F. Song 1231</italic> (NAS); • Zhenping County, Shangzhu Township, alt. 1,710 m, 3 May 1989, <italic>G.Y. Xu 4641</italic> (WUK); • Zhenping County, 1970, <italic>Zhenping Pharma. Exped. 111</italic> (WUK); • Zhouzhi County, Xinkou, alt. 2,000 m, 13 June 1952, <italic>P.C. Kuo 1313</italic> (IBK, KUN, WUK); • Zhouzhi County, alt. 1,220 m, 25 April 1977, <italic>Z.X. Hu, Y.H. Guo 89</italic> (WUK); • Pingli County, alt. 1,820 m, 27 May 1959, <italic>P.Y. Li 2566</italic> (KUN, WUK). <bold>Sichuan Province</bold>, • Hongya [Hung ya] County, Hongya Forest Farm, Mahuanggou, alt. 1,950 m, 27 June 1994, <italic>W.K. Bao, et al. 2485</italic> (CDBI); • Luding County, Desui Town, Tianchishan, <named-content xmlns:xlink="http://www.w3.org/1999/xlink" content-type="dwc:verbatimCoordinates" xlink:type="simple"><named-content content-type="geo-json" specific-use="{&#34;type&#34;:&#34;Point&#34;,&#34;coordinates&#34;:[102.187917,29.589000]}" id="NCID0EH5AI" xlink:type="simple">29°35'20.4"N, 102°11'16.5"E</named-content></named-content>, alt. 2,355 m, 18 May 2021, <italic>H.M. Li, Y.S. Zhang 1167</italic> (NAS); • Luding County, Moxi Town, alt. 2,350 m, 8 April 1981, <italic>Sichuan Plant Exped. 25023</italic> (CDBI); • Luding County, Moxi Town, alt. 2,900 m, 8 June 1980, <italic>Q.Q. Wang, Z.A. Liu 22183</italic> (CDBI); • Nanjiang County, Guangming Township, Guangwushan, alt. 1,600 m, 5 June 1956, <italic>Sichuan-Da Econ. Plant Exped. 2675</italic> (KUN); • Nanjiang County, alt. 1,400–1,500 m, 5 June 1959, <italic>B.L. Chen 2558</italic> (KUN); • Shimian County, Caoke Township, alt. 2,300 m, 1978, <italic>Shimian Exped. 78–1149</italic> (SM); • Shimian County, alt. 1,850 m, 11 April 1955, <italic>C.J. Xie 39763</italic> (PE); • Shimian County, alt. 1,850 m, 11 April 1955, <italic>C.J. Xie 39763</italic> (PE, WUK); • Tianquan County, Erlangshan, alt. 1,550 m, 20 April 1956, <italic>D.P. He 43222</italic> (SZ); • Sichuan, Tianquan County, Erlangshan, alt. 1,700–2,050 m, 26 April 1986, <italic>T. Naito et al. 150</italic> (PE); • Tianquan County, Lianghe Township, alt. 1,600 m, 22 April 1956, <italic>D.P. He 42968</italic> (SZ); • Tianquan County, Xingou, alt. 1,700 m, 3 June 1959, <italic>Sichuan-Ya Econ. Plant Exped. 551</italic> (SM); • Tianquan County, Xingou Village, alt. 1,720 m, 1 April 1980, <italic>Y.B. Yang 21603</italic> (CDBI); • Tianquan County, alt. 1,300 m, 23 April 1956, <italic>D.P. He 43013</italic> (SZ); • Tianquan County, alt. 1,550 m, 21 April 1956, <italic>D.P. He 42940</italic> (SZ); • Tianquan County, alt. 1,800 m, 31 March 1953, <italic>X.L. Jiang 33663</italic> (PE, SZ); • Tianquan County, alt. 2,800 m, 6 May 1978, <italic>Tianquan Exped. 78–132</italic> (SM); • Tianquan County, 1936, <italic>K.L. Chiu 2300</italic> (NAS, PE); • Tianquan County, <italic>K.L. Chiu 2398</italic> (PE); • Wangcang County, Micangshan Nature Reserve Shiziba Conservation Station, <named-content xmlns:xlink="http://www.w3.org/1999/xlink" content-type="dwc:verbatimCoordinates" xlink:type="simple"><named-content content-type="geo-json" specific-use="{&#34;type&#34;:&#34;Point&#34;,&#34;coordinates&#34;:[106.546722,32.661750]}" id="NCID0EV6AI" xlink:type="simple">32°39'42.3"N, 106°32'48.2"E</named-content></named-content>, alt. 1,651 m, 28 June 2011, <italic>Bashan Exped. 4815</italic> (PE); • Zhaojue County, Guli Town, alt. 1,280 m, 22 April 1979, <italic>Zhaojue Exped. 96</italic> (SM); • Sichuan, Zhaojue County, Guli Town, alt. 1,720 m, 24 April 1979, <italic>Zhaojue Exped. 133</italic> (SM). <bold>Yunnan Province</bold>, • Dali City, Fengyandong, June 1941, <italic>H.C. Wang 804</italic> (PE); • Gongshan County, <named-content xmlns:xlink="http://www.w3.org/1999/xlink" content-type="dwc:verbatimCoordinates" xlink:type="simple"><named-content content-type="geo-json" specific-use="{&#34;type&#34;:&#34;Point&#34;,&#34;coordinates&#34;:[104.243694,28.401861]}" id="NCID0EHABI" xlink:type="simple">28°24'06.7"N, 104°14'37.3"E</named-content></named-content>, alt. 2,049 m, 1 April 2023, <italic>H.M. Li, J.W. Zhu, B.C. Wu 130</italic> (NAS); • Weixi County, Baimaluo, alt. 2,500 m, 2 June 1940, <italic>K.M. Feng 4366</italic> (KUN, PE); • Weixi County, Yezhi Town, alt. 2,700 m, 8 May 1982, <italic>Qinghai-Tibet Plateau Exped. 6330</italic> (KUN, PE); • Weixi County, alt. 2,600 m, 29 April 1940, <italic>K.M. Feng 3543</italic> (KUN, PE); • Weixi County, alt. 3,500 m, June 1935, <italic>C.W. Wang 63892</italic> (PE). <bold>Zhejiang Province</bold>, • Anji County, Longwangshan, <named-content xmlns:xlink="http://www.w3.org/1999/xlink" content-type="dwc:verbatimCoordinates" xlink:type="simple"><named-content content-type="geo-json" specific-use="{&#34;type&#34;:&#34;Point&#34;,&#34;coordinates&#34;:[119.449781,30.408178]}" id="NCID0E2ABI" xlink:type="simple">30°24'29.44"N, 119°26'59.21"E</named-content></named-content>, alt. 933 m, 16 April 2021, <italic>H.M. Li, L. Zhao 1114</italic> (NAS); • Anji County, Longwangshan, alt. 500 m, 14 March 1997, <italic>L.P. Yu, M.B. Deng 97025</italic> (PE); • Anji County, Longwangshan, alt. 600 m, 16 May 1995, <italic>M.B. Deng 90144</italic> (PE); • Anji County, Longwangshan, 3 May 1988, <italic>Anonymous 1718</italic> (ZM); • Anji County, Longwangshan, Qianrenqiao, alt. 1,100 m, 3 May 1987, <italic>Xu 281</italic> (ZM); • Anji County, Longwangshan, Xianrenqiao, alt. 550 m, 7 May 1997, <italic>Y.M. Fang, M.B. Deng 975152</italic> (PE); • Anji County, Xiaofeng Town, 1958, <italic>H.Y. Ho 24193</italic> (HZ, NAS, PE); • Hangzhou City, Lin’an District, West Tianmushan, <named-content xmlns:xlink="http://www.w3.org/1999/xlink" content-type="dwc:verbatimCoordinates" xlink:type="simple"><named-content content-type="geo-json" specific-use="{&#34;type&#34;:&#34;Point&#34;,&#34;coordinates&#34;:[119.433889,30.336944]}" id="NCID0ERBBI" xlink:type="simple">30°20'13"N, 119°26'2"E</named-content></named-content>, alt. 777 m, 17 May 2021, <italic>H.M. Li, L. Zhao 1116</italic> (NAS); • Hangzhou City, Lin’an District, West Tianmushan, <named-content xmlns:xlink="http://www.w3.org/1999/xlink" content-type="dwc:verbatimCoordinates" xlink:type="simple"><named-content content-type="geo-json" specific-use="{&#34;type&#34;:&#34;Point&#34;,&#34;coordinates&#34;:[119.433889,30.336944]}" id="NCID0E2BBI" xlink:type="simple">30°20'13"N, 119°26'2"E</named-content></named-content>, alt. 783 m, 20 April 2025, <italic>X.D. Ma 360</italic> (NAS); • Hangzhou City, Lin’an District, Tianmushan, alt. 580 m, 25 April 1957, <italic>H.Y. Ho 21100</italic> (HZ, NAS); • Hangzhou City, Lin’an District, West Tianmushan, alt. 800 m, 25 May 1957, <italic>Yuan et al. 4114</italic> (HHBG, NAS, WUK); • Hangzhou City, Lin’an District, West Tianmushan, 23 April 1936, <italic>H. Migo s.n.</italic> (NAS); • Hangzhou City, Lin’an District, <italic>Anonymous 94</italic> (HZ); • Pan’an County, Dapanshan, <named-content xmlns:xlink="http://www.w3.org/1999/xlink" content-type="dwc:verbatimCoordinates" xlink:type="simple"><named-content content-type="geo-json" specific-use="{&#34;type&#34;:&#34;Point&#34;,&#34;coordinates&#34;:[120.521403,28.971642]}" id="NCID0ENCBI" xlink:type="simple">28°58'17.91"N, 120°31'17.05"E</named-content></named-content>, alt. 1,104 m, 18 April 2021, <italic>H.M. Li, L. Zhao 1117</italic> (NAS); • Tiantai County, Huadingshan, 21 April 1955, <italic>T.Y. Cheo, J.S. Yue 978</italic> (NAS).</p></tp:treatment-sec><tp:treatment-sec sec-type="notes" id="SECID0EWCBI"><title>Notes.</title><p><bold>1)</bold> In the protologue of <italic><tp:taxon-name><tp:taxon-name-part taxon-name-part-type="genus" reg="Sanicula">Sanicula</tp:taxon-name-part> <tp:taxon-name-part taxon-name-part-type="species" reg="serrata">serrata</tp:taxon-name-part></tp:taxon-name></italic>, <xref ref-type="bibr" rid="B21">Wolff (1913)</xref> indicated that the type collection, <italic>E.H. Wilson 156a</italic>, was deposited at B. This specimen was most likely destroyed during World War II. Five duplicates of this collection are currently preserved at E, HBG, K, NY, and US, respectively, and are all in good condition. However, upon detailed examination of both herbarium material and living plants, we observed that the characteristics of the cauline leaves and fruits in specimens E00000706, HBG510909, and the upper left portion of NY00406258 correspond to <tp:taxon-name><tp:taxon-name-part taxon-name-part-type="genus" reg="Sanicula">S.</tp:taxon-name-part> <tp:taxon-name-part taxon-name-part-type="species" reg="orthacantha">orthacantha</tp:taxon-name-part> <tp:taxon-name-part taxon-name-part-type="infraspecific-rank">var.</tp:taxon-name-part> <tp:taxon-name-part taxon-name-part-type="variety" reg="orthacantha">orthacantha</tp:taxon-name-part></tp:taxon-name> (<xref ref-type="bibr" rid="B8">Li et al. 2022</xref>), rather than to <italic><tp:taxon-name><tp:taxon-name-part taxon-name-part-type="genus" reg="Sanicula">S.</tp:taxon-name-part> <tp:taxon-name-part taxon-name-part-type="species" reg="serrata">serrata.</tp:taxon-name-part></tp:taxon-name></italic> Only specimens K001325368, the lower right portion of NY00406258, and US00126980 conform to the original description of <italic><tp:taxon-name><tp:taxon-name-part taxon-name-part-type="genus" reg="Sanicula">S.</tp:taxon-name-part> <tp:taxon-name-part taxon-name-part-type="species" reg="serrata">serrata.</tp:taxon-name-part></tp:taxon-name></italic><xref ref-type="bibr" rid="B13">Pimenov (2017)</xref> designated the specimen at K (K001325368) as the lectotype, and the specimens at E, HBG, NY, and US as isolectotypes. In accordance with ICN Article 9.3 (<xref ref-type="bibr" rid="B19">Turland et al. 2025</xref>), we accept <xref ref-type="bibr" rid="B13">Pimenov’s (2017)</xref> lectotypification and confirm that the lower right portion of NY00406258 and US00126980 represent authentic duplicates and are hereby recognized as isolectotypes.</p><p><bold>2)</bold><xref ref-type="bibr" rid="B7">Hiroe (1979)</xref> classified <tp:taxon-name><tp:taxon-name-part taxon-name-part-type="genus" reg="Sanicula">Sanicula</tp:taxon-name-part> <tp:taxon-name-part taxon-name-part-type="species" reg="elata">elata</tp:taxon-name-part> <tp:taxon-name-part taxon-name-part-type="infraspecific-rank">var.</tp:taxon-name-part> <tp:taxon-name-part taxon-name-part-type="variety" reg="acaulis">acaulis</tp:taxon-name-part></tp:taxon-name> as a synonym of <italic><tp:taxon-name><tp:taxon-name-part taxon-name-part-type="genus" reg="Sanicula">S.</tp:taxon-name-part> <tp:taxon-name-part taxon-name-part-type="species" reg="serrata">serrata.</tp:taxon-name-part></tp:taxon-name></italic> Upon reviewing the protologue of <tp:taxon-name><tp:taxon-name-part taxon-name-part-type="genus" reg="Sanicula">S.</tp:taxon-name-part> <tp:taxon-name-part taxon-name-part-type="species" reg="elata">elata</tp:taxon-name-part> <tp:taxon-name-part taxon-name-part-type="infraspecific-rank">var.</tp:taxon-name-part> <tp:taxon-name-part taxon-name-part-type="variety" reg="acaulis">acaulis</tp:taxon-name-part></tp:taxon-name>, we note that it provides only a brief description, plant 40–50 cm tall, with almost no stem; umbel dense and globose, with very short, angular, winged raylets; calyx lobes triangular, with no type material cited (<xref ref-type="bibr" rid="B4">Franchet 1883</xref>). Although <xref ref-type="bibr" rid="B11">Liu (1997)</xref> endorsed Hiroe’s treatment, we have not been able to locate any associated specimens or additional corroborating literature. A more detailed assessment of <tp:taxon-name><tp:taxon-name-part taxon-name-part-type="genus" reg="Sanicula">S.</tp:taxon-name-part> <tp:taxon-name-part taxon-name-part-type="species" reg="elata">elata</tp:taxon-name-part> <tp:taxon-name-part taxon-name-part-type="infraspecific-rank">var.</tp:taxon-name-part> <tp:taxon-name-part taxon-name-part-type="variety" reg="acaulis">acaulis</tp:taxon-name-part></tp:taxon-name> will be presented elsewhere.</p><p><bold>3)</bold><italic><tp:taxon-name><tp:taxon-name-part taxon-name-part-type="genus" reg="Sanicula">Sanicula</tp:taxon-name-part> <tp:taxon-name-part taxon-name-part-type="species" reg="elongata">elongata</tp:taxon-name-part></tp:taxon-name></italic> was described based on two samplings: <italic>P.C. Kuo 1424</italic> and <italic>K.T. Fu 15559</italic>. Fu (in <xref ref-type="bibr" rid="B10">Liou 1979</xref>) cited the former collection as the type but did not designate a specific specimen as the holotype. We have traced four specimens referable to the former collections, preserved at KUN, IBK (Fig. <xref ref-type="fig" rid="F5">5A–C</xref>). All specimens match the original description and are considered syntypes, as Fu (in <xref ref-type="bibr" rid="B10">Liou 1979</xref>) did not designate a single type specimen. Although <xref ref-type="bibr" rid="B13">Pimenov (2017)</xref> indicated that the specimen <italic>P.C. Kuo 1424</italic> at WUK was the holotype, he did so without examining the specimen, and we were unable to locate a duplicate sheet at WUK. Based on our investigation, the specimen at WUK likely corresponds to <italic>K.T. Fu 15559</italic> (Fig. <xref ref-type="fig" rid="F5">5D</xref>). In accordance with ICN Article 9.11 (<xref ref-type="bibr" rid="B19">Turland et al. 2025</xref>), we designate the specimen <italic>P.C. Kuo 1424</italic> kept at IBK (IBK00159684; Fig. <xref ref-type="fig" rid="F5">5A</xref>) – which is complete and well preserved – as the lectotype.</p><p><bold>4)</bold><tp:taxon-name><tp:taxon-name-part taxon-name-part-type="genus" reg="Sanicula">Sanicula</tp:taxon-name-part> <tp:taxon-name-part taxon-name-part-type="species" reg="tienmuensis">tienmuensis</tp:taxon-name-part> <tp:taxon-name-part taxon-name-part-type="infraspecific-rank">var.</tp:taxon-name-part> <tp:taxon-name-part taxon-name-part-type="variety" reg="pauciflora">pauciflora</tp:taxon-name-part></tp:taxon-name> was described based on a single collection, <italic>Y.L. Cao 115</italic>, which was incorrectly attributed to “Y.J. Li” in the protologue. We have identified two specimens of this collection at CDBI, both of which are well-preserved and consistent with the protologue. Since <xref ref-type="bibr" rid="B16">Shan and Pu (1989)</xref> did not designate a single type specimen, both specimens qualify as syntypes according to the discussion by <xref ref-type="bibr" rid="B12">McNeill (2014)</xref>. In accordance with ICN Article 9.17 (<xref ref-type="bibr" rid="B19">Turland et al. 2025</xref>), <xref ref-type="bibr" rid="B13">Pimenov’s (2017)</xref> reference to a CDBI sheet as the “holotype” is incorrect and should be amended to “lectotype” (<xref ref-type="bibr" rid="B12">McNeill 2014</xref>). Consequently, we designate sheet CDBI0172308 (Fig. <xref ref-type="fig" rid="F6">6A</xref>) as the lectotype and CDBI0172309 (Fig. <xref ref-type="fig" rid="F6">6B</xref>) as the isolectotype.</p></tp:treatment-sec><tp:treatment-sec><!--Section generated to contain objects referenced in tp:taxon-treatment.--><fig id="F1" position="float" orientation="portrait"><object-id xmlns:xlink="http://www.w3.org/1999/xlink" content-type="doi" xlink:type="simple">10.3897/phytokeys.265.169937.figure1</object-id><object-id xmlns:xlink="http://www.w3.org/1999/xlink" content-type="arpha" xlink:type="simple">41B427EE-C26F-5964-A465-72F53D270644</object-id><label>Figure 1.</label><caption><p>Lectotype (upper left; A) and isolectotype (B) sheets of <tp:taxon-name><tp:taxon-name-part taxon-name-part-type="genus" reg="Sanicula">Sanicula</tp:taxon-name-part> <tp:taxon-name-part taxon-name-part-type="species" reg="serrata">serrata</tp:taxon-name-part> <tp:taxon-name-part taxon-name-part-type="infraspecific-rank">var.</tp:taxon-name-part> <tp:taxon-name-part taxon-name-part-type="variety" reg="serrata">serrata</tp:taxon-name-part></tp:taxon-name>. Arrows indicate fruits with squamose spines.</p></caption><graphic xmlns:xlink="http://www.w3.org/1999/xlink" xlink:href="phytokeys-265-071_article-169937__-g001.jpg" position="float" orientation="portrait" xlink:type="simple" id="oo_1445443.jpg"><uri content-type="original_file" xlink:type="simple">https://binary.pensoft.net/fig/1445443</uri></graphic></fig><fig id="F3" position="float" orientation="portrait"><object-id xmlns:xlink="http://www.w3.org/1999/xlink" content-type="doi" xlink:type="simple">10.3897/phytokeys.265.169937.figure3</object-id><object-id xmlns:xlink="http://www.w3.org/1999/xlink" content-type="arpha" xlink:type="simple">97CC1B31-C0E1-520B-A34A-2C45F01818DF</object-id><label>Figure 3.</label><caption><p>Holotype (A), isotype (B), paratype (C), and a duplicate of the paratype (D) sheets of <tp:taxon-name><tp:taxon-name-part taxon-name-part-type="genus" reg="Sanicula">Sanicula</tp:taxon-name-part> <tp:taxon-name-part taxon-name-part-type="species" reg="tienmuensis">tienmuensis</tp:taxon-name-part> <tp:taxon-name-part taxon-name-part-type="infraspecific-rank">var.</tp:taxon-name-part> <tp:taxon-name-part taxon-name-part-type="variety" reg="tienmuensis">tienmuensis</tp:taxon-name-part></tp:taxon-name>. Arrows indicate fruits with squamose spines.</p></caption><graphic xmlns:xlink="http://www.w3.org/1999/xlink" xlink:href="phytokeys-265-071_article-169937__-g003.jpg" position="float" orientation="portrait" xlink:type="simple" id="oo_1445445.jpg"><uri content-type="original_file" xlink:type="simple">https://binary.pensoft.net/fig/1445445</uri></graphic></fig><fig id="F5" position="float" orientation="portrait"><object-id xmlns:xlink="http://www.w3.org/1999/xlink" content-type="doi" xlink:type="simple">10.3897/phytokeys.265.169937.figure5</object-id><object-id xmlns:xlink="http://www.w3.org/1999/xlink" content-type="arpha" xlink:type="simple">F168D8EB-C71F-5B6C-9C7D-D5170C9487D3</object-id><label>Figure 5.</label><caption><p>Lectotype (A), isolectotypes (B, C), and paratype (D) sheets of <italic><tp:taxon-name><tp:taxon-name-part taxon-name-part-type="genus" reg="Sanicula">Sanicula</tp:taxon-name-part> <tp:taxon-name-part taxon-name-part-type="species" reg="elongata">elongata</tp:taxon-name-part></tp:taxon-name></italic>. Arrows indicate fruits covered with densely squamose spines, sometimes ending in minute prickles.</p></caption><graphic xmlns:xlink="http://www.w3.org/1999/xlink" xlink:href="phytokeys-265-071_article-169937__-g005.jpg" position="float" orientation="portrait" xlink:type="simple" id="oo_1445447.jpg"><uri content-type="original_file" xlink:type="simple">https://binary.pensoft.net/fig/1445447</uri></graphic></fig><fig id="F6" position="float" orientation="portrait"><object-id xmlns:xlink="http://www.w3.org/1999/xlink" content-type="doi" xlink:type="simple">10.3897/phytokeys.265.169937.figure6</object-id><object-id xmlns:xlink="http://www.w3.org/1999/xlink" content-type="arpha" xlink:type="simple">48931BF2-7088-5F1D-9C88-E1A921AD4605</object-id><label>Figure 6.</label><caption><p>Lectotype (A) and isolectotype (B) sheets of <tp:taxon-name><tp:taxon-name-part taxon-name-part-type="genus" reg="Sanicula">Sanicula</tp:taxon-name-part> <tp:taxon-name-part taxon-name-part-type="species" reg="serrata">serrata</tp:taxon-name-part> <tp:taxon-name-part taxon-name-part-type="infraspecific-rank">var.</tp:taxon-name-part> <tp:taxon-name-part taxon-name-part-type="variety" reg="pauciflora">pauciflora</tp:taxon-name-part></tp:taxon-name>.</p></caption><graphic xmlns:xlink="http://www.w3.org/1999/xlink" xlink:href="phytokeys-265-071_article-169937__-g006.jpg" position="float" orientation="portrait" xlink:type="simple" id="oo_1445448.jpg"><uri content-type="original_file" xlink:type="simple">https://binary.pensoft.net/fig/1445448</uri></graphic></fig><fig id="F7" position="float" orientation="portrait"><object-id xmlns:xlink="http://www.w3.org/1999/xlink" content-type="doi" xlink:type="simple">10.3897/phytokeys.265.169937.figure7</object-id><object-id xmlns:xlink="http://www.w3.org/1999/xlink" content-type="arpha" xlink:type="simple">6F15C59C-089D-5777-99BC-EC62C3468F4B</object-id><label>Figure 7.</label><caption><p>Holotype sheet of <italic><tp:taxon-name><tp:taxon-name-part taxon-name-part-type="genus" reg="Sanicula">Sanicula</tp:taxon-name-part> <tp:taxon-name-part taxon-name-part-type="species" reg="langaoensis">langaoensis</tp:taxon-name-part></tp:taxon-name></italic>.</p></caption><graphic xmlns:xlink="http://www.w3.org/1999/xlink" xlink:href="phytokeys-265-071_article-169937__-g007.jpg" position="float" orientation="portrait" xlink:type="simple" id="oo_1445449.jpg"><uri content-type="original_file" xlink:type="simple">https://binary.pensoft.net/fig/1445449</uri></graphic></fig><fig id="F8" position="float" orientation="portrait"><object-id xmlns:xlink="http://www.w3.org/1999/xlink" content-type="doi" xlink:type="simple">10.3897/phytokeys.265.169937.figure8</object-id><object-id xmlns:xlink="http://www.w3.org/1999/xlink" content-type="arpha" xlink:type="simple">809259DB-1C76-555F-BD99-CAC8019B70FE</object-id><label>Figure 8.</label><caption><p><tp:taxon-name><tp:taxon-name-part taxon-name-part-type="genus" reg="Sanicula">Sanicula</tp:taxon-name-part> <tp:taxon-name-part taxon-name-part-type="species" reg="serrata">serrata</tp:taxon-name-part> <tp:taxon-name-part taxon-name-part-type="infraspecific-rank">var.</tp:taxon-name-part> <tp:taxon-name-part taxon-name-part-type="variety" reg="serrata">serrata</tp:taxon-name-part></tp:taxon-name> in the wild (China, Hubei, Badong County, Shennongxi, the type locality of <tp:taxon-name><tp:taxon-name-part taxon-name-part-type="genus" reg="Sanicula">S.</tp:taxon-name-part> <tp:taxon-name-part taxon-name-part-type="species" reg="serrata">serrata</tp:taxon-name-part> <tp:taxon-name-part taxon-name-part-type="infraspecific-rank">var.</tp:taxon-name-part> <tp:taxon-name-part taxon-name-part-type="variety" reg="serrata">serrata</tp:taxon-name-part></tp:taxon-name>). A. Habitat; B. Habit; C. Leaf (left: adaxial surface; right: abaxial surface); D. Portion of the inflorescence (top view); E. Portion of the inflorescence (side view), arrow indicating the involucral bract; F. Umbellule (side view), arrow indicating the involucellate bracteoles; G. Staminate flower (side view); H. Fertile flower with immature fruit; I. Mericarps, arrow indicating the calyx teeth. Photographed by Hui-Min Li.</p></caption><graphic xmlns:xlink="http://www.w3.org/1999/xlink" xlink:href="phytokeys-265-071_article-169937__-g008.jpg" position="float" orientation="portrait" xlink:type="simple" id="oo_1445450.jpg"><uri content-type="original_file" xlink:type="simple">https://binary.pensoft.net/fig/1445450</uri></graphic></fig><fig id="F12" position="float" orientation="portrait"><object-id xmlns:xlink="http://www.w3.org/1999/xlink" content-type="doi" xlink:type="simple">10.3897/phytokeys.265.169937.figure12</object-id><object-id xmlns:xlink="http://www.w3.org/1999/xlink" content-type="arpha" xlink:type="simple">55D56F03-CB3D-5561-9AF7-E450B85B5665</object-id><label>Figure 12.</label><caption><p><tp:taxon-name><tp:taxon-name-part taxon-name-part-type="genus" reg="Sanicula">Sanicula</tp:taxon-name-part> <tp:taxon-name-part taxon-name-part-type="species" reg="serrata">serrata</tp:taxon-name-part> <tp:taxon-name-part taxon-name-part-type="infraspecific-rank">var.</tp:taxon-name-part> <tp:taxon-name-part taxon-name-part-type="variety" reg="serrata">serrata</tp:taxon-name-part></tp:taxon-name> in the wild (China, Zhejiang, Hangzhou, Lin’an, West Tianmushan, the type locality of <tp:taxon-name><tp:taxon-name-part taxon-name-part-type="genus" reg="Sanicula">S.</tp:taxon-name-part> <tp:taxon-name-part taxon-name-part-type="species" reg="tienmuensis">tienmuensis</tp:taxon-name-part> <tp:taxon-name-part taxon-name-part-type="infraspecific-rank">var.</tp:taxon-name-part> <tp:taxon-name-part taxon-name-part-type="variety" reg="tienmuensis">tienmuensis</tp:taxon-name-part></tp:taxon-name>). A. Habitat and habit; B. Rhizome; C. Leaf (left: adaxial surface; right: abaxial surface); <bold>D</bold> Portion of the inflorescence (side view); E. Umbellule (side view), early fruiting; F. Umbellule (side view), late fruiting, arrow (a) indicating the involucellate bracteoles; arrow (b) indicating the calyx teeth; G. Staminate flower (side view); H. Mericarps. Photographed by Hui-Min Li.</p></caption><graphic xmlns:xlink="http://www.w3.org/1999/xlink" xlink:href="phytokeys-265-071_article-169937__-g012.jpg" position="float" orientation="portrait" xlink:type="simple" id="oo_1445454.jpg"><uri content-type="original_file" xlink:type="simple">https://binary.pensoft.net/fig/1445454</uri></graphic></fig><fig id="F14" position="float" orientation="portrait"><object-id xmlns:xlink="http://www.w3.org/1999/xlink" content-type="doi" xlink:type="simple">10.3897/phytokeys.265.169937.figure14</object-id><object-id xmlns:xlink="http://www.w3.org/1999/xlink" content-type="arpha" xlink:type="simple">0A509A39-FE77-5B76-9E4C-43A8E65E6793</object-id><label>Figure 14.</label><caption><p><tp:taxon-name><tp:taxon-name-part taxon-name-part-type="genus" reg="Sanicula">Sanicula</tp:taxon-name-part> <tp:taxon-name-part taxon-name-part-type="species" reg="serrata">serrata</tp:taxon-name-part> <tp:taxon-name-part taxon-name-part-type="infraspecific-rank">var.</tp:taxon-name-part> <tp:taxon-name-part taxon-name-part-type="variety" reg="serrata">serrata</tp:taxon-name-part></tp:taxon-name> in the wild (Shaanxi, Baoji City, Mount Zhongyan, near the type locality of <italic><tp:taxon-name><tp:taxon-name-part taxon-name-part-type="genus" reg="Sanicula">S.</tp:taxon-name-part> <tp:taxon-name-part taxon-name-part-type="species" reg="elongata">elongata</tp:taxon-name-part></tp:taxon-name></italic>). A. Habitat; B. Habit; C. Rhizome; D. Leaf (left: adaxial surface; right: abaxial surface); E. Portion of the inflorescence (side view); F. Portion of the inflorescence (side view), arrow indicating the involucral bract; G. Umbellule (side view), late fruiting, arrow (a) indicating the involucellate bracteoles; arrow (b) indicating the calyx teeth; H. Mericarps. Photographed by Hui-Min Li.</p></caption><graphic xmlns:xlink="http://www.w3.org/1999/xlink" xlink:href="phytokeys-265-071_article-169937__-g014.jpg" position="float" orientation="portrait" xlink:type="simple" id="oo_1445456.jpg"><uri content-type="original_file" xlink:type="simple">https://binary.pensoft.net/fig/1445456</uri></graphic></fig><fig id="F17" position="float" orientation="portrait"><object-id xmlns:xlink="http://www.w3.org/1999/xlink" content-type="doi" xlink:type="simple">10.3897/phytokeys.265.169937.figure17</object-id><object-id xmlns:xlink="http://www.w3.org/1999/xlink" content-type="arpha" xlink:type="simple">46E08B57-A8F0-581D-B3ED-1550411DEEFD</object-id><label>Figure 17.</label><caption><p><tp:taxon-name><tp:taxon-name-part taxon-name-part-type="genus" reg="Sanicula">Sanicula</tp:taxon-name-part> <tp:taxon-name-part taxon-name-part-type="species" reg="serrata">serrata</tp:taxon-name-part> <tp:taxon-name-part taxon-name-part-type="infraspecific-rank">var.</tp:taxon-name-part> <tp:taxon-name-part taxon-name-part-type="variety" reg="serrata">serrata</tp:taxon-name-part></tp:taxon-name> in the wild (Sichuan, Luding, Desui Town, Mount Tianchi, the type locality of <tp:taxon-name><tp:taxon-name-part taxon-name-part-type="genus" reg="Sanicula">S.</tp:taxon-name-part> <tp:taxon-name-part taxon-name-part-type="species" reg="serrata">serrata</tp:taxon-name-part> <tp:taxon-name-part taxon-name-part-type="infraspecific-rank">var.</tp:taxon-name-part> <tp:taxon-name-part taxon-name-part-type="variety" reg="pauciflora">pauciflora</tp:taxon-name-part></tp:taxon-name>). A. Habitat; B. Habit; C. Leaf (left: adaxial surface; right: abaxial surface); D. Portion of the inflorescence (side view), arrow indicating the involucellate bracteoles; E. Staminate flower (side view); F. Mericarps, arrow indicating the calyx teeth. Photographed by Hui-Min Li.</p></caption><graphic xmlns:xlink="http://www.w3.org/1999/xlink" xlink:href="phytokeys-265-071_article-169937__-g017.jpg" position="float" orientation="portrait" xlink:type="simple" id="oo_1445459.jpg"><uri content-type="original_file" xlink:type="simple">https://binary.pensoft.net/fig/1445459</uri></graphic></fig></tp:treatment-sec><ref-list><ref id="B13"><mixed-citation xmlns:xlink="http://www.w3.org/1999/xlink" xlink:type="simple"><person-group><name name-style="western"><surname>Pimenov</surname><given-names>MG</given-names></name></person-group> (<year>2017</year>) <article-title>Updated checklist of Chinese <tp:taxon-name><tp:taxon-name-part taxon-name-part-type="family">Umbelliferae</tp:taxon-name-part></tp:taxon-name>: Nomenclature, synonymy, typification, distribution.</article-title><source>Turczaninowia</source><volume>20</volume>: <fpage>106</fpage>–<lpage>239</lpage>. <ext-link xlink:href="10.14258/turczaninowia.20.2.9" ext-link-type="doi" xlink:type="simple">https://doi.org/10.14258/turczaninowia.20.2.9</ext-link></mixed-citation></ref><ref id="B21"><mixed-citation xmlns:xlink="http://www.w3.org/1999/xlink" xlink:type="simple"><person-group><name name-style="western"><surname>Wolff</surname><given-names>H</given-names></name></person-group> (<year>1913</year>) <source><tp:taxon-name><tp:taxon-name-part taxon-name-part-type="family">Umbelliferae</tp:taxon-name-part></tp:taxon-name>-<tp:taxon-name><tp:taxon-name-part taxon-name-part-type="subfamily">Saniculoideae</tp:taxon-name-part></tp:taxon-name>. In: Engler A (Ed.) Das Pflanzenreich, Heft 61.</source><publisher-name>Wilhelm Engelmann</publisher-name>, <publisher-loc>Leipzig &amp; Berlin</publisher-loc>, <size units="page">305 pp</size>.</mixed-citation></ref><ref id="B8"><mixed-citation xmlns:xlink="http://www.w3.org/1999/xlink" xlink:type="simple"><person-group><name name-style="western"><surname>Li</surname><given-names>HM</given-names></name><name name-style="western"><surname>Zhou</surname><given-names>W</given-names></name><name name-style="western"><surname>Song</surname><given-names>CF</given-names></name></person-group> (<year>2022</year>) <article-title>Taxonomic studies on the genus <italic><tp:taxon-name><tp:taxon-name-part taxon-name-part-type="genus">Sanicula</tp:taxon-name-part></tp:taxon-name></italic> (<tp:taxon-name><tp:taxon-name-part taxon-name-part-type="family">Apiaceae</tp:taxon-name-part></tp:taxon-name>) from China (II): The clarification of some morphological distinction between <tp:taxon-name><tp:taxon-name-part taxon-name-part-type="genus">S.</tp:taxon-name-part> <tp:taxon-name-part taxon-name-part-type="species">orthacantha</tp:taxon-name-part> <tp:taxon-name-part taxon-name-part-type="infraspecific-rank">var.</tp:taxon-name-part> <tp:taxon-name-part taxon-name-part-type="variety">orthacantha</tp:taxon-name-part></tp:taxon-name> and <tp:taxon-name><tp:taxon-name-part taxon-name-part-type="genus">S.</tp:taxon-name-part> <tp:taxon-name-part taxon-name-part-type="species">orthacantha</tp:taxon-name-part> <tp:taxon-name-part taxon-name-part-type="infraspecific-rank">var.</tp:taxon-name-part> <tp:taxon-name-part taxon-name-part-type="variety">brevispina</tp:taxon-name-part></tp:taxon-name>, with the reduction of <italic><tp:taxon-name><tp:taxon-name-part taxon-name-part-type="genus">S.</tp:taxon-name-part> <tp:taxon-name-part taxon-name-part-type="species">petagnioides</tp:taxon-name-part></tp:taxon-name></italic> to the synonymy of the former, and <tp:taxon-name><tp:taxon-name-part taxon-name-part-type="genus">S.</tp:taxon-name-part> <tp:taxon-name-part taxon-name-part-type="species">orthacantha</tp:taxon-name-part> <tp:taxon-name-part taxon-name-part-type="infraspecific-rank">var.</tp:taxon-name-part> <tp:taxon-name-part taxon-name-part-type="variety">stolonifera</tp:taxon-name-part></tp:taxon-name> to the synonymy of the latter variety.</article-title><source>Phytotaxa</source><volume>548</volume>: <fpage>1</fpage>–<lpage>25</lpage>. <ext-link xlink:href="10.11646/phytotaxa.548.1.1" ext-link-type="doi" xlink:type="simple">https://doi.org/10.11646/phytotaxa.548.1.1</ext-link></mixed-citation></ref><ref id="B19"><mixed-citation xmlns:xlink="http://www.w3.org/1999/xlink" xlink:type="simple"><person-group><name name-style="western"><surname>Turland</surname><given-names>NJ</given-names></name><name name-style="western"><surname>Wiersema</surname><given-names>JH</given-names></name><name name-style="western"><surname>Barrie</surname><given-names>FR</given-names></name><name name-style="western"><surname>Gandhi</surname><given-names>KN</given-names></name><name name-style="western"><surname>Gravendyck</surname><given-names>J</given-names></name><name name-style="western"><surname>Greuter</surname><given-names>W</given-names></name><name name-style="western"><surname>Hawksworth</surname><given-names>DL</given-names></name><name name-style="western"><surname>Herendeen</surname><given-names>PS</given-names></name><name name-style="western"><surname>Klopper</surname><given-names>RR</given-names></name><name name-style="western"><surname>Knapp</surname><given-names>S</given-names></name><name name-style="western"><surname>Kusber</surname><given-names>WH</given-names></name><name name-style="western"><surname>Li</surname><given-names>DZ</given-names></name><name name-style="western"><surname>May</surname><given-names>TW</given-names></name><name name-style="western"><surname>Monro</surname><given-names>AM</given-names></name><name name-style="western"><surname>Prado</surname><given-names>J</given-names></name><name name-style="western"><surname>Price</surname><given-names>MJ</given-names></name><name name-style="western"><surname>Smith</surname><given-names>GF</given-names></name><name name-style="western"><surname>Zamora Señoret</surname><given-names>JC</given-names></name></person-group> (<year>2025</year>) International Code of Nomenclature for algae, fungi, and plants (Madrid Code). Regnum Vegetabile 162. University of Chicago Press, Chicago.</mixed-citation></ref><ref id="B7"><mixed-citation xmlns:xlink="http://www.w3.org/1999/xlink" xlink:type="simple"><person-group><name name-style="western"><surname>Hiroe</surname><given-names>M</given-names></name></person-group> (<year>1979</year>) <source><tp:taxon-name><tp:taxon-name-part taxon-name-part-type="family">Umbelliferae</tp:taxon-name-part></tp:taxon-name> of World.</source><publisher-name>Ariake Book Company</publisher-name>, <publisher-loc>Tokyo</publisher-loc>, <size units="page">2128 pp</size>.</mixed-citation></ref><ref id="B4"><mixed-citation xmlns:xlink="http://www.w3.org/1999/xlink" xlink:type="simple"><person-group><name name-style="western"><surname>Franchet</surname><given-names>MA</given-names></name></person-group> (<year>1883</year>) <source><tp:taxon-name><tp:taxon-name-part taxon-name-part-type="kingdom">Plantae</tp:taxon-name-part></tp:taxon-name><tp:taxon-name><tp:taxon-name-part taxon-name-part-type="subfamily">Davidianae</tp:taxon-name-part></tp:taxon-name> ex sinarum imperio. Part I.</source><publisher-name>Nouvelles Archives du Muséum d’Histoire Naturelle</publisher-name>, <publisher-loc>2e série, 6</publisher-loc>, <size units="page">126 pp</size>.</mixed-citation></ref><ref id="B11"><mixed-citation xmlns:xlink="http://www.w3.org/1999/xlink" xlink:type="simple"><person-group><name name-style="western"><surname>Liu</surname><given-names>SL</given-names></name></person-group> (<year>1997</year>) <article-title><italic><tp:taxon-name><tp:taxon-name-part taxon-name-part-type="genus">Sanicula</tp:taxon-name-part></tp:taxon-name></italic> L.</article-title> In: <person-group><name name-style="western"><surname>Wu</surname><given-names>ZY</given-names></name></person-group> (<role>Ed.</role>) <issue-title>Flora Yunnanica (Tomus 7).</issue-title><source>Science Press, Beijing</source>, <fpage>372</fpage>–<lpage>380</lpage>.</mixed-citation></ref><ref id="B10"><mixed-citation xmlns:xlink="http://www.w3.org/1999/xlink" xlink:type="simple"><person-group><name name-style="western"><surname>Liou</surname><given-names>SL</given-names></name></person-group> (<year>1979</year>) <italic><tp:taxon-name><tp:taxon-name-part taxon-name-part-type="genus">Sanicula</tp:taxon-name-part></tp:taxon-name></italic> L. Flora Reipublicae Popularis Sinicae, Tomus 55 (1). Science Press, Beijing, 35–63.</mixed-citation></ref><ref id="B16"><mixed-citation xmlns:xlink="http://www.w3.org/1999/xlink" xlink:type="simple"><person-group><name name-style="western"><surname>Shan</surname><given-names>RH</given-names></name><name name-style="western"><surname>Pu</surname><given-names>FT</given-names></name></person-group> (<year>1989</year>) <article-title>New taxa of the Chinese <tp:taxon-name><tp:taxon-name-part taxon-name-part-type="family">Umbelliferae</tp:taxon-name-part></tp:taxon-name> (3).</article-title><source>Zhiwu Fenlei Xuebao</source><volume>27</volume>: <fpage>62</fpage>–<lpage>67</lpage>.</mixed-citation></ref><ref id="B12"><mixed-citation xmlns:xlink="http://www.w3.org/1999/xlink" xlink:type="simple"><person-group><name name-style="western"><surname>McNeill</surname><given-names>J</given-names></name></person-group> (<year>2014</year>) <article-title>Holotype specimens and type citations: General issues.</article-title><source>Taxon</source><volume>63</volume>: <fpage>1112</fpage>–<lpage>1113</lpage>. <ext-link xlink:href="10.12705/635.7" ext-link-type="doi" xlink:type="simple">https://doi.org/10.12705/635.7</ext-link></mixed-citation></ref></ref-list></tp:taxon-treatment>
