# Supplementary material for: ﻿Taxonomic studies on Sanicula L. (Apiaceae) from China (V): Revision of the Sanicula serrata H. Wolff complex: morphological delimitation from S. potaninii Bobrov, synonymization of allied taxa, and lectotypifications
Source: PhytoKeys. 2025 Oct 21;265:71–104. doi: 10.3897/phytokeys.265.169937 (PMC12569631; doi:10.3897/phytokeys.265.169937)
Supplement: XML Treatment for Sanicula potaninii [file phytokeys.265.169937-treatment2.xml]

<!DOCTYPE tp:taxon-treatment
  PUBLIC "-//TaxonX//DTD Taxonomic Treatment Publishing DTD v0 20100105//EN" "tax-treatment-NSO.dtd">
<tp:taxon-treatment xmlns:tp="http://www.plazi.org/taxpub"><tp:treatment-meta><kwd-group><label>Taxon classification</label><kwd>
                <named-content content-type="kingdom">Plantae</named-content>
              </kwd><kwd>
                <named-content content-type="order">Apiales</named-content>
              </kwd><kwd>
                <named-content content-type="family">Apiaceae</named-content>
              </kwd></kwd-group><mixed-citation publication-type="journal"><person-group><name><surname>Li</surname><given-names>Hui-Min</given-names></name><name><surname>Zhou</surname><given-names>Wei</given-names></name><name><surname>Wu</surname><given-names>Bao-Cheng</given-names></name><name><surname>Ma</surname><given-names>Xu-Dong</given-names></name><name><surname>Wen</surname><given-names>Jun</given-names></name><name><surname>Song</surname><given-names>Chun-Feng</given-names></name></person-group><article-title>﻿Taxonomic studies on <italic><tp:taxon-name><tp:taxon-name-part taxon-name-part-type="genus" reg="Sanicula">Sanicula</tp:taxon-name-part></tp:taxon-name></italic> L. (<tp:taxon-name><tp:taxon-name-part taxon-name-part-type="family">Apiaceae</tp:taxon-name-part></tp:taxon-name>) from China (V): Revision of the <italic><tp:taxon-name><tp:taxon-name-part taxon-name-part-type="genus" reg="Sanicula">Sanicula</tp:taxon-name-part> <tp:taxon-name-part taxon-name-part-type="species" reg="serrata">serrata</tp:taxon-name-part></tp:taxon-name></italic> H. Wolff complex: morphological delimitation from <italic><tp:taxon-name><tp:taxon-name-part taxon-name-part-type="genus" reg="Sanicula">S.</tp:taxon-name-part> <tp:taxon-name-part taxon-name-part-type="species" reg="potaninii">potaninii</tp:taxon-name-part></tp:taxon-name></italic> Bobrov, synonymization of allied taxa, and lectotypifications</article-title><source>PhytoKeys</source><day>21</day><month>10</month><year>2025</year><volume>265</volume><fpage>71</fpage><lpage>104</lpage><pub-id pub-id-type="doi">10.3897/phytokeys.265.169937</pub-id></mixed-citation></tp:treatment-meta><tp:nomenclature><label>﻿2.</label><tp:taxon-name><object-id xmlns:xlink="http://www.w3.org/1999/xlink" content-type="arpha" xlink:type="simple">6B92C13F-3746-52D1-9F73-A2CEC5902848</object-id>
              <tp:taxon-name-part taxon-name-part-type="genus" reg="Sanicula">Sanicula</tp:taxon-name-part>
              <tp:taxon-name-part taxon-name-part-type="species" reg="potaninii">potaninii</tp:taxon-name-part>
            </tp:taxon-name><tp:taxon-authority>Bobrov, Bot. Mater. Gerb. Bot. Inst. Komarova Akad. Nauk S.S.S.R. 13: 168 (1950).</tp:taxon-authority><xref ref-type="fig" rid="F2">Figs 2</xref><xref ref-type="fig" rid="F4">, 4</xref><xref ref-type="fig" rid="F9">, 9</xref><xref ref-type="fig" rid="F13">, 13</xref><xref ref-type="fig" rid="F16">, 16 康定变豆菜</xref><tp:nomenclature-citation-list><tp:nomenclature-citation><tp:taxon-name>
                  <tp:taxon-name-part taxon-name-part-type="genus" reg="Sanicula"/>
                  <tp:taxon-name-part taxon-name-part-type="species" reg="serrata"/>
                  <tp:taxon-name-part taxon-name-part-type="infraspecific-rank"/>
                  <tp:taxon-name-part taxon-name-part-type="variety" reg="uncinata"/>
                </tp:taxon-name><comment>= <tp:taxon-name><tp:taxon-name-part taxon-name-part-type="genus" reg="Sanicula">Sanicula</tp:taxon-name-part> <tp:taxon-name-part taxon-name-part-type="species" reg="serrata">serrata</tp:taxon-name-part> <tp:taxon-name-part taxon-name-part-type="infraspecific-rank">var.</tp:taxon-name-part> <tp:taxon-name-part taxon-name-part-type="variety" reg="uncinata">uncinata</tp:taxon-name-part></tp:taxon-name> R.H. Shan &amp; Constance, Univ. Calif. Publ. Bot. 25(1): 25 (1951), syn. nov. Type: China. Sichuan, Kangding, Cheto Valley, 1923, <italic>R. Cunningham 37</italic> (holotype: E00000048!) </comment></tp:nomenclature-citation></tp:nomenclature-citation-list></tp:nomenclature><tp:treatment-sec sec-type="material" id="SECID0ENNBI"><title>Type.</title><p>China. • Sichuan, Kangding, 18 May 1893, <italic>G.N. Potanin s.n.</italic> (lectotype: LE01029609!, designated by <xref ref-type="bibr" rid="B20">Vinogradova (2010)</xref>; isolectotypes: LE01029611!, LE01029608!, LE01029610!, LE01029612!, PE00025857!). Fig. <xref ref-type="fig" rid="F2">2</xref></p></tp:treatment-sec><tp:treatment-sec sec-type="description" id="SECID0E3NBI"><title>Description.</title><p>Perennial. Rhizome, short and stout, roots fascicled, fleshy, somewhat fibrous. Stems 2–4, erect, somewhat slender, branched above, 9–45 cm tall. Basal leaves 1–15, long petiolate; petioles 1.5–9(–15) cm long; blade glabrous adaxially and abaxially, 1–4.5 cm long, 2–8 cm wide, rounded-cordate to cordate-pentagonal, tripartite to the base or trifoliate, the median segment cuneate-obovate to rhombic-cuneate, distinctly shallowly trilobed, the lateral segments oblique, usually bilobed shallowly, to the middle or nearly to the base, the margins irregularly crenulate-serrate with attenuated teeth. Cauline leaves few, conspicuous, tripartite nearly to the base, upper stem leaves subsessile or sessile, tripartite, resembling involucrate bract, 0.9–4 cm long, 0.8–5.5 cm wide. Inflorescence usually 3-branched; involucrate bract usually 2, trisect, 0.2–0.4(–2) cm long; rays of the umbels 1–5, 3–24 mm long; involucellate bracteoles 5–7, oblong lanceolate, ca. 0.8 mm long. Umbellules 3–9-flowered, staminate flowers 2–7 per umbellule, pedicels 1.2–1.8 mm long, petals white, fertile flowers 1–3 per umbellule, sessile; calyx teeth triangular shape with a sharp tail, 0.9–1.3 mm long; styles ca. 4.5 mm long, 2–5 times longer than the calyx teeth. Mericarps oblong-ovoid to ovoid, 1.3–2 mm long, 1.5–3 mm broad, with densely purple uncinate spines.</p></tp:treatment-sec><tp:treatment-sec sec-type="distribution" id="SECID0EBOBI"><title>Distribution.</title><p><italic><tp:taxon-name><tp:taxon-name-part taxon-name-part-type="genus" reg="Sanicula">Sanicula</tp:taxon-name-part> <tp:taxon-name-part taxon-name-part-type="species" reg="potaninii">potaninii</tp:taxon-name-part></tp:taxon-name></italic> is restricted to Shaanxi and Sichuan, China (Fig. <xref ref-type="fig" rid="F18">18</xref>).</p></tp:treatment-sec><tp:treatment-sec sec-type="habitat" id="SECID0EWOBI"><title>Habitat.</title><p>This species grows on mountain slopes under forest or along ravine streams near rocks at elevations of 2,400–3,400 m above sea level.</p></tp:treatment-sec><tp:treatment-sec sec-type="phenology" id="SECID0E2OBI"><title>Phenology.</title><p>Flowering from later April to May, fruiting from May to June.</p></tp:treatment-sec><tp:treatment-sec sec-type="etymology" id="SECID0EAPBI"><title>Etymology.</title><p>The epithet <italic>potaninii</italic> is derived from the Latinized form of the surname Potanin, in honor of the Russian explorer and botanist Grigory Nikolayevich Potanin (1835–1920).</p></tp:treatment-sec><tp:treatment-sec sec-type="material" id="SECID0EQPBI"><title>Additional specimens examined.</title><p><bold>China. Shaanxi Province</bold>, • Baoji City, Taibaishan, <named-content xmlns:xlink="http://www.w3.org/1999/xlink" content-type="dwc:verbatimCoordinates" xlink:type="simple"><named-content content-type="geo-json" specific-use="{&#34;type&#34;:&#34;Point&#34;,&#34;coordinates&#34;:[107.823556,34.010389]}" id="NCID0E2PBI" xlink:type="simple">34°00'37.4"N, 107°49'24.8"E</named-content></named-content>, alt. 2,484 m, 2 June 2022, <italic>H.M. Li, C.F. Song 1200</italic> (NAS); • Baoji City, Taibaishan, 16 June 1957, <italic>Z.L. Wu 30435</italic> (NAS). <bold>Sichuan Province</bold>, • Chongzhou City, Jiguanshan, <named-content xmlns:xlink="http://www.w3.org/1999/xlink" content-type="dwc:verbatimCoordinates" xlink:type="simple"><named-content content-type="geo-json" specific-use="{&#34;type&#34;:&#34;Point&#34;,&#34;coordinates&#34;:[103.169903,30.769375]}" id="NCID0EJQBI" xlink:type="simple">30°46'9.75"N, 103°10'11.65"E</named-content></named-content>, alt. 2935 m, 16 June 2016, <italic>W.B. Ju, L. Zhang, D.K. Chen AZH01291</italic> (CDBI); • Jinchuan County, Sayinchanggou, alt. 2,800 m, 26 April 1958, <italic>X. Li 77235</italic> (NAS); • Kangding County, Laoyulin, alt. 2,950 m, 9 May 1980, <italic>Z.Y. Chen, G. Hu, Z.J. Zhao 111918</italic> (SZ); • Kangding County, Longtougou, alt. 2,900 m, 7 May 1981, <italic>Z.J. Zhao, J.B. Shi, D.G. Fan 113916</italic> (CDBI, SZ); • Kangding County, Mount Paoma,<named-content xmlns:xlink="http://www.w3.org/1999/xlink" content-type="dwc:verbatimCoordinates" xlink:type="simple"><named-content content-type="geo-json" specific-use="{&#34;type&#34;:&#34;Point&#34;,&#34;coordinates&#34;:[101.963333,30.049444]}" id="NCID0EZQBI" xlink:type="simple">30°2'58"N, 101°57'48"E</named-content></named-content>, alt. 2,600–2,649 m, 8 June 2020, <italic>H.M. Li, W. Zhou 1065</italic> (NAS); • Kangding County, Mount Paoma, <named-content xmlns:xlink="http://www.w3.org/1999/xlink" content-type="dwc:verbatimCoordinates" xlink:type="simple"><named-content content-type="geo-json" specific-use="{&#34;type&#34;:&#34;Point&#34;,&#34;coordinates&#34;:[101.962694,30.051306]}" id="NCID0EDRBI" xlink:type="simple">30°03'04.7"N, 101°57'45.7"E</named-content></named-content>, alt. 2,574 m, 31 May 2024, <italic>H.M. Li, C.F. Song, J.W. Zhu 1496</italic> (NAS); • Kangding County, Mount Paoma, <named-content xmlns:xlink="http://www.w3.org/1999/xlink" content-type="dwc:verbatimCoordinates" xlink:type="simple"><named-content content-type="geo-json" specific-use="{&#34;type&#34;:&#34;Point&#34;,&#34;coordinates&#34;:[101.963056,30.051111]}" id="NCID0ENRBI" xlink:type="simple">30°3'4"N, 101°57'47"E</named-content></named-content>, alt. 2,512 m, 17 May 2021, <italic>H.M. Li, Y.S. Zhang 1163</italic> (NAS); • Kangding County, Mount Paoma, alt. 3,400 m, 23 May 1974, <italic>J.F. Wang 6032</italic> (CDBI, NAS); • Kangding County, Simaqiao, alt. 2,700 m, 12 May 1980, <italic>G. Hu, Z.J. Zhao 111999</italic> (SZ); • Kangding County, Simaqiao Forest Farm, alt. 2,750 m, 22 May 1974, <italic>Y.T. Wu, Q.S. Zhao 11052</italic> (CDBI, SZ, WUK); • Kangding County, Yunlin Township, alt. 2,770 m, 10 May 1980, <italic>Z.Y. Chen, Z.X. Xiong 112113</italic> (CDBI, SZ); • Kangding County, 17 June 1893, <italic>G.N. Potanin s.n.</italic> (LE); • Kangding County, 22 June 1893, <italic>G.N. Potanin s.n.</italic> (LE); • Kangding County, 9 May 1893, <italic>G.N. Potanin s.n.</italic> (LE); • Kangding County, 27 May 1893, <italic>G.N. Potanin s.n.</italic> (LE); • Kangding County, 1897, <italic>R.P. Mussot 160</italic> (P); • Kangding County, <italic>A.C. Young 62</italic> (NAS); • Li County, Jiabigou, alt. 2,700 m, 5 May 1956, <italic>X.S. Zhang 1564</italic> (SZ); • Li County, Jiabigou, 4 May 1956, <italic>X.S. Zhang 1533</italic> (SZ); • Li County, Longxi Township, 10 May 1952, <italic>W.P. Fang, Z. He 12328</italic> (SZ, NAS, PE); • Markang City, Pu’er ma Village, alt. 3,160 m, 24 May 1957, <italic>X.S. Li 70819</italic> (KUN, NAS, PE); • Markang City, Wangjiazhaigou, alt. 3,100 m, 27 June 1957, <italic>Southwest Forestry University Research Lab 84</italic> (NAS); • Markang City, Yingzigou, alt. 2,800 m, 26 May 1957, <italic>X. Li 71176</italic> (NAS); • 1893, <italic>J.A. Soulié s.n.</italic> (P); • 10 June 1952, <italic>Z. He, Z.L. Zhou 12686</italic> (NAS, PE); • <italic>K.L. Chiu 7003</italic> (NAS, PE); • <italic>Tang 1121</italic> (PE).</p><p><bold>Note</bold>. <xref ref-type="bibr" rid="B2">Bobrov (1950)</xref> described <italic><tp:taxon-name><tp:taxon-name-part taxon-name-part-type="genus" reg="Sanicula">S.</tp:taxon-name-part> <tp:taxon-name-part taxon-name-part-type="species" reg="potaninii">potaninii</tp:taxon-name-part></tp:taxon-name></italic> from five samplings collected by <italic>G.N. Potanin</italic> (9, 18, and 27 May 1893; 17 and 22 June 1893), without designating a holotype. We traced 12 specimens corresponding to these samplings at LE and PE, all matching the protologue. <xref ref-type="bibr" rid="B20">Vinogradova (2010)</xref> subsequently designated the May 18, 1893 collection as the lectotype, explicitly labelling LE01029609 and listing its duplicates as isolectotypes. We follow this lectotypification.</p></tp:treatment-sec><tp:treatment-sec><!--Section generated to contain objects referenced in tp:taxon-treatment.--><fig id="F2" position="float" orientation="portrait"><object-id xmlns:xlink="http://www.w3.org/1999/xlink" content-type="doi" xlink:type="simple">10.3897/phytokeys.265.169937.figure2</object-id><object-id xmlns:xlink="http://www.w3.org/1999/xlink" content-type="arpha" xlink:type="simple">9511E19D-1D09-51DE-9742-C36407123A6E</object-id><label>Figure 2.</label><caption><p>Syntype sheets of <italic><tp:taxon-name><tp:taxon-name-part taxon-name-part-type="genus" reg="Sanicula">Sanicula</tp:taxon-name-part> <tp:taxon-name-part taxon-name-part-type="species" reg="potaninii">potaninii</tp:taxon-name-part></tp:taxon-name></italic>. All specimens represent original material cited by <xref ref-type="bibr" rid="B2">Bobrov (1950)</xref>; specimen B (LE01029609) is designated by <xref ref-type="bibr" rid="B20">Vinogradova (2010)</xref> as the lectotype. Arrows in B, C. indicate densely uncinate spines.</p></caption><graphic xmlns:xlink="http://www.w3.org/1999/xlink" xlink:href="phytokeys-265-071_article-169937__-g002.jpg" position="float" orientation="portrait" xlink:type="simple" id="oo_1445444.jpg"><uri content-type="original_file" xlink:type="simple">https://binary.pensoft.net/fig/1445444</uri></graphic></fig><fig id="F4" position="float" orientation="portrait"><object-id xmlns:xlink="http://www.w3.org/1999/xlink" content-type="doi" xlink:type="simple">10.3897/phytokeys.265.169937.figure4</object-id><object-id xmlns:xlink="http://www.w3.org/1999/xlink" content-type="arpha" xlink:type="simple">BC09C2CE-9F99-5295-8573-3163C2A83609</object-id><label>Figure 4.</label><caption><p>Holotype sheet of <tp:taxon-name><tp:taxon-name-part taxon-name-part-type="genus" reg="Sanicula">Sanicula</tp:taxon-name-part> <tp:taxon-name-part taxon-name-part-type="species" reg="serrata">serrata</tp:taxon-name-part> <tp:taxon-name-part taxon-name-part-type="infraspecific-rank">var.</tp:taxon-name-part> <tp:taxon-name-part taxon-name-part-type="variety" reg="uncinata">uncinata</tp:taxon-name-part></tp:taxon-name>.</p></caption><graphic xmlns:xlink="http://www.w3.org/1999/xlink" xlink:href="phytokeys-265-071_article-169937__-g004.jpg" position="float" orientation="portrait" xlink:type="simple" id="oo_1445446.jpg"><uri content-type="original_file" xlink:type="simple">https://binary.pensoft.net/fig/1445446</uri></graphic></fig><fig id="F9" position="float" orientation="portrait"><object-id xmlns:xlink="http://www.w3.org/1999/xlink" content-type="doi" xlink:type="simple">10.3897/phytokeys.265.169937.figure9</object-id><object-id xmlns:xlink="http://www.w3.org/1999/xlink" content-type="arpha" xlink:type="simple">6E34319E-9735-527D-852A-28D8DAD2B751</object-id><label>Figure 9.</label><caption><p><italic><tp:taxon-name><tp:taxon-name-part taxon-name-part-type="genus" reg="Sanicula">Sanicula</tp:taxon-name-part> <tp:taxon-name-part taxon-name-part-type="species" reg="potaninii">potaninii</tp:taxon-name-part></tp:taxon-name></italic> in the wild (China, Sichuan, Kangding County, Mount Paoma, the type locality of <italic><tp:taxon-name><tp:taxon-name-part taxon-name-part-type="genus" reg="Sanicula">S.</tp:taxon-name-part> <tp:taxon-name-part taxon-name-part-type="species" reg="potaninii">potaninii</tp:taxon-name-part></tp:taxon-name></italic> and <tp:taxon-name><tp:taxon-name-part taxon-name-part-type="genus" reg="Sanicula">S.</tp:taxon-name-part> <tp:taxon-name-part taxon-name-part-type="species" reg="serrata">serrata</tp:taxon-name-part> <tp:taxon-name-part taxon-name-part-type="infraspecific-rank">var.</tp:taxon-name-part> <tp:taxon-name-part taxon-name-part-type="variety" reg="uncinata">uncinata</tp:taxon-name-part></tp:taxon-name>). A. Habitat and habit; B. Rhizome; C. Leaf (left: adaxial surface; right: abaxial surface); D. Portion of the inflorescence (top view); E. Portion of the inflorescence (side view); F. Umbellule (side view), early fruiting, arrow indicating the involucellate bracteoles; G. Umbellule (side view), middle to late fruiting, arrow indicating the calyx teeth; H. Staminate flower (side view); I. Mericarps. Photographed by Hui-Min Li.</p></caption><graphic xmlns:xlink="http://www.w3.org/1999/xlink" xlink:href="phytokeys-265-071_article-169937__-g009.jpg" position="float" orientation="portrait" xlink:type="simple" id="oo_1445451.jpg"><uri content-type="original_file" xlink:type="simple">https://binary.pensoft.net/fig/1445451</uri></graphic></fig><fig id="F13" position="float" orientation="portrait"><object-id xmlns:xlink="http://www.w3.org/1999/xlink" content-type="doi" xlink:type="simple">10.3897/phytokeys.265.169937.figure13</object-id><object-id xmlns:xlink="http://www.w3.org/1999/xlink" content-type="arpha" xlink:type="simple">B75A2F93-F6C5-58AA-82E7-831C5743C521</object-id><label>Figure 13.</label><caption><p>Specimen of <italic><tp:taxon-name><tp:taxon-name-part taxon-name-part-type="genus" reg="Sanicula">Sanicula</tp:taxon-name-part> <tp:taxon-name-part taxon-name-part-type="species" reg="potaninii">potaninii</tp:taxon-name-part></tp:taxon-name></italic>. Sichuan, Kangding, <italic>A.C. Young 62</italic> (NAS). Misidentified by <xref ref-type="bibr" rid="B14">Shan (1936)</xref> as <italic><tp:taxon-name><tp:taxon-name-part taxon-name-part-type="genus" reg="Sanicula">S.</tp:taxon-name-part> <tp:taxon-name-part taxon-name-part-type="species" reg="serrata">serrata.</tp:taxon-name-part></tp:taxon-name></italic> Insert arrow indicates fruits with densely uncinate spines.</p></caption><graphic xmlns:xlink="http://www.w3.org/1999/xlink" xlink:href="phytokeys-265-071_article-169937__-g013.jpg" position="float" orientation="portrait" xlink:type="simple" id="oo_1445455.jpg"><uri content-type="original_file" xlink:type="simple">https://binary.pensoft.net/fig/1445455</uri></graphic></fig><fig id="F16" position="float" orientation="portrait"><object-id xmlns:xlink="http://www.w3.org/1999/xlink" content-type="doi" xlink:type="simple">10.3897/phytokeys.265.169937.figure16</object-id><object-id xmlns:xlink="http://www.w3.org/1999/xlink" content-type="arpha" xlink:type="simple">68B8CC5B-BDB3-5590-8791-9D99B69A5548</object-id><label>Figure 16.</label><caption><p>Specimen of <italic><tp:taxon-name><tp:taxon-name-part taxon-name-part-type="genus" reg="Sanicula">Sanicula</tp:taxon-name-part> <tp:taxon-name-part taxon-name-part-type="species" reg="potaninii">potaninii</tp:taxon-name-part></tp:taxon-name></italic>. Sichuan, Markang City, Pu’erma Village, <italic>X. Li 70819</italic> (NAS). Pu (1993) misidentified as <italic><tp:taxon-name><tp:taxon-name-part taxon-name-part-type="genus" reg="Sanicula">S.</tp:taxon-name-part> <tp:taxon-name-part taxon-name-part-type="species" reg="serrata">serrata.</tp:taxon-name-part></tp:taxon-name></italic> Insert arrow indicates fruits with densely purple uncinate spines.</p></caption><graphic xmlns:xlink="http://www.w3.org/1999/xlink" xlink:href="phytokeys-265-071_article-169937__-g016.jpg" position="float" orientation="portrait" xlink:type="simple" id="oo_1445458.jpg"><uri content-type="original_file" xlink:type="simple">https://binary.pensoft.net/fig/1445458</uri></graphic></fig><fig id="F18" position="float" orientation="portrait"><object-id xmlns:xlink="http://www.w3.org/1999/xlink" content-type="doi" xlink:type="simple">10.3897/phytokeys.265.169937.figure18</object-id><object-id xmlns:xlink="http://www.w3.org/1999/xlink" content-type="arpha" xlink:type="simple">5A60A057-E630-537D-BA82-EE42F98A43C0</object-id><label>Figure 18.</label><caption><p>Distribution of <tp:taxon-name><tp:taxon-name-part taxon-name-part-type="genus" reg="Sanicula">Sanicula</tp:taxon-name-part> <tp:taxon-name-part taxon-name-part-type="species" reg="serrata">serrata</tp:taxon-name-part> <tp:taxon-name-part taxon-name-part-type="infraspecific-rank">var.</tp:taxon-name-part> <tp:taxon-name-part taxon-name-part-type="variety" reg="serrata">serrata</tp:taxon-name-part></tp:taxon-name> (red circles) and <italic><tp:taxon-name><tp:taxon-name-part taxon-name-part-type="genus" reg="Sanicula">S.</tp:taxon-name-part> <tp:taxon-name-part taxon-name-part-type="species" reg="potaninii">potaninii</tp:taxon-name-part></tp:taxon-name></italic> (black circles).</p></caption><graphic xmlns:xlink="http://www.w3.org/1999/xlink" xlink:href="phytokeys-265-071_article-169937__-g018.jpg" position="float" orientation="portrait" xlink:type="simple" id="oo_1445460.jpg"><uri content-type="original_file" xlink:type="simple">https://binary.pensoft.net/fig/1445460</uri></graphic></fig></tp:treatment-sec><ref-list><ref id="B2"><mixed-citation xmlns:xlink="http://www.w3.org/1999/xlink" xlink:type="simple"><person-group><name name-style="western"><surname>Bobrov</surname><given-names>E</given-names></name></person-group> (<year>1950</year>) <article-title>Generis <italic><tp:taxon-name><tp:taxon-name-part taxon-name-part-type="genus">Sanicula</tp:taxon-name-part></tp:taxon-name></italic> L. duae species novae sinenses. Botanicheskie Materialy Gerbarya Glavnogo Botanicheskogo Sada R.S.F.S.R.</article-title><volume>13</volume>: <fpage>167</fpage>–<lpage>169</lpage>.</mixed-citation></ref><ref id="B20"><mixed-citation xmlns:xlink="http://www.w3.org/1999/xlink" xlink:type="simple"><person-group><name name-style="western"><surname>Vinogradova</surname><given-names>VM</given-names></name></person-group> (<year>2010</year>) <tp:taxon-name><tp:taxon-name-part taxon-name-part-type="family">Apiaceae</tp:taxon-name-part></tp:taxon-name> Lindl. Catalogue of the type specimens of East Asian vascular plants in the Herbarium of the Komarov Botanucal Institute (LE). Part 2 (China). KMK Scientific Press, Moscow &amp; St. Petersburg, 49–53.</mixed-citation></ref><ref id="B14"><mixed-citation xmlns:xlink="http://www.w3.org/1999/xlink" xlink:type="simple"><person-group><name name-style="western"><surname>Shan</surname><given-names>RH</given-names></name></person-group> (<year>1936</year>) <article-title>Studies on <tp:taxon-name><tp:taxon-name-part taxon-name-part-type="family">Umbelliferae</tp:taxon-name-part></tp:taxon-name> of China, I (<tp:taxon-name><tp:taxon-name-part taxon-name-part-type="subfamily">Hydrocotyloideae</tp:taxon-name-part></tp:taxon-name>, <tp:taxon-name><tp:taxon-name-part taxon-name-part-type="subfamily">Saniculoideae</tp:taxon-name-part></tp:taxon-name>).</article-title><source>Sinensia</source><volume>7</volume>: <fpage>477</fpage>–<lpage>489</lpage>.</mixed-citation></ref></ref-list></tp:taxon-treatment>
