# Supplementary material for: ﻿Taxonomic studies on Sanicula L. (Apiaceae) from China (V): Revision of the Sanicula serrata H. Wolff complex: morphological delimitation from S. potaninii Bobrov, synonymization of allied taxa, and lectotypifications
Source: PhytoKeys. 2025 Oct 21;265:71–104. doi: 10.3897/phytokeys.265.169937 (PMC12569631; doi:10.3897/phytokeys.265.169937)
Supplement: Supplementary material 1 — Summary of inflorescence length measurements (cm) for Sanicula serrata across nine populations in Hubei, Zhejiang, Shaanxi, and Sichuan [file phytokeys-265-071_article-169937__-s001.xlsx]

## Sheet: Sheet1
Table S1. Summary of inflorescence length measurements (cm) for Sanicula serrata across nine populations in Hubei, Zhejiang, Shaanxi, and Sichuan.
Population	Voucher	Locality	Note	Value 1	Value 2	Value 3	Value 4	Value 5	Value 6	Value 7	Value 8	Value 9	Value 10	Value 11	Value 12	Value 13	Value 14	Value 15	Value 16	Value 17
W156A	E.H. Wilson 156a (K, NY-right lower part, US)	Hubei, Badong County	the holotype of S. serrata var. serrata	6.803	4.448	6.758	7.14	4.539	6.035	2.242	3.956
WLM67	West Lake Museum 67 (ZMNH, NAS)	Zhejiang, Hangzhou, Lin'an, west Tianmushan	the holotype of S. tienmuensis var. tienmuensis	3.017	1.966	4.8	4.069	2.662	8.677	4.177
K1424	P.C. Kuo 1424 (IBK, KUN)	Shaanxi, Mei County	the holotype of S. elongata	11.771	19.807	5.891	5.061	11.572	3.494	1.394	3.161	8.855	8.149	0.747
C115	Y.L. Cao 115 (CDBI)	Sichuan, Luding, Desui Town, Mount Tianchi	the holotype of S. tienmuensis var. pauciflora	3.687	2.598	4.369	3.182	0.525	2.56	1.417	2.363	3.027	1.406
SBN	B.N. Song, T. Ren & X.J. He SBN2023041201 (SZ)	Shaanxi, Langao County	the holotype of S. langaoensis	0.933	1.459	1.771	1.719
LHM1111	Y.S. Zhang LHM1111 (NAS)	Hubei, Badong County, Shennongxi	the type locality of S. serrata var. serrata	8.058	2.336	9.008	2.601	0.971	6.034	7.874	1.739	5.029	1.887	1.891	5.947	1.984	2.356	6.124	0.673
LHM1116	H.M. Li & L. Zhao 1116 (NAS)	Zhejiang, Hangzhou, Lin'an, west Tianmushan	the type locality of S. tienmuensis var. tienmuensis	3.452	1.395	0.605	0.716	2.103	0.966	0.613	3.1	0.919	2.041	2.175	1.115	11.759
LHM1207	H.M. Li & C.F. Song 1207 (NAS)	Shaanxi, Baoji City, Mount Zhongyan	neighboring the type locality of S. elongata	6.758	2.255	4.098	5.127	7.12	3.97	0.822	0.927	3.245	1.511	3.19	0.821	0.533	0.442	5.676	1.971	1.045
LHM1167	H.M. Li & Y.S. Zhang 1167 (NAS)	Sichuan, Luding, Desui Town, Mount Tianchi	the type locality of Sanicula tienmuensis var. pauciflora	5.442	5.815	4.316	5.1	17.824	16.147	4.347	0.879	0.552	13.74	5.598	10.114	4.246	1.778	0.916	0.43
